# Supplementary material for: Coordinated transcriptional regulation by thyroid hormone and glucocorticoid interaction in adult mouse hippocampus-derived neuronal cells
Source: PLoS One. 2019 Jul 26;14(7):e0220378. doi: 10.1371/journal.pone.0220378 (PMC6660079; doi:10.1371/journal.pone.0220378)
Supplement: S1 File — (XLSX) [file pone.0220378.s025.xlsx]

## Sheet: Table B
CORT regulated genes
PROBE_ID	SYMBOL	TH_FC	CORT_FC	CORTTH_FC	LOG2(TH/Ctrl)	LOG2(CORT/Ctrl)	LOG2(CORTTH/Ctrl)	REFSEQ_ID	ENTREZ_GENE_ID	DEFINITION
UP
ILMN_2701664	Tsc22d3	1.09652	8.82413	7.2499	0.132937	3.14145	2.85796	NM_010286.3	14605	Mus musculus TSC22 domain family, member 3 (Tsc22d3), transcript variant 2, mRNA.
ILMN_3150811	Tsc22d3	0.905664	5.40699	4.50626	-0.142952	2.43483	2.17193	NM_001077364.1	14605	Mus musculus TSC22 domain family, member 3 (Tsc22d3), transcript variant 1, mRNA.
ILMN_1259322	Pdk4	0.763862	5.01936	4.71009	-0.388615	2.3275	2.23575	NM_013743.2	27273	Mus musculus pyruvate dehydrogenase kinase, isoenzyme 4 (Pdk4), mRNA.
ILMN_2813484	Per1	1.10791	4.63549	4.29077	0.147845	2.21272	2.10124	NM_011065.2	18626	Mus musculus period homolog 1 (Drosophila) (Per1), mRNA.
ILMN_2588249	S3-12	1.01821	4.48281	2.80445	0.02603	2.1644	1.48772	NM_020568.2	57435	Mus musculus plasma membrane associated protein, S3-12 (S3-12), mRNA.
ILMN_2987862	Per2	1.15435	4.21097	3.91657	0.207081	2.07415	1.96959	NM_011066.1	18627	Mus musculus period homolog 2 (Drosophila) (Per2), mRNA.
ILMN_2770894	Map3k6	1.04762	3.81992	3.10181	0.0671142	1.93354	1.63311
ILMN_2768972	Fam107a	0.989655	3.79655	2.78276	-0.0150022	1.92469	1.47652	NM_183187.3	268709	Mus musculus family with sequence similarity 107, member A (Fam107a), mRNA.
ILMN_1232601	Cyb561	2.61185	3.7837	10.52	1.38507	1.9198	3.39506	NM_007805.4	13056	Mus musculus cytochrome b-561 (Cyb561), mRNA.
ILMN_2712075	Lcn2	1.00564	3.74313	2.821	0.00811075	1.90424	1.49621	NM_008491.1	16819	Mus musculus lipocalin 2 (Lcn2), mRNA.
ILMN_2638923	Rn18s	0.953732	3.68996	3.64996	-0.068344	1.88361	1.86788	NR_003278.1	19791	Mus musculus 18S RNA (Rn18s), non-coding RNA.
ILMN_1226935	Orm1	1.22734	3.4372	2.54054	0.295541	1.78123	1.34514	NM_008768.1	18405	Mus musculus orosomucoid 1 (Orm1), mRNA.
ILMN_1219154	Mt2	0.916546	3.40139	2.57118	-0.12572	1.76612	1.36243	NM_008630.2	17750	Mus musculus metallothionein 2 (Mt2), mRNA.
ILMN_2654074	Sesn1	0.94662	3.35324	2.76528	-0.0791431	1.74556	1.46743	NM_001013370.1	140742	Mus musculus sestrin 1 (Sesn1), mRNA.
ILMN_1232884	Sphk1	1.04591	3.24329	2.27268	0.0647562	1.69746	1.18439	NM_011451.2	20698	Mus musculus sphingosine kinase 1 (Sphk1), transcript variant 1, mRNA.
ILMN_2813487	Per1	1.03749	3.06484	3.00811	0.0530937	1.61581	1.58886	NM_011065.2	18626	Mus musculus period homolog 1 (Drosophila) (Per1), mRNA.
ILMN_2822000	Slc10a6	1.11682	3.03154	3.06425	0.1594	1.60005	1.61554	NM_029415.1	75750	Mus musculus solute carrier family 10 (sodium/bile acid cotransporter family), member 6 (Slc10a6), mRNA.
ILMN_2987863	Per2	1.21856	3.03074	2.6825	0.285175	1.59967	1.42358	NM_011066.1	18627	Mus musculus period homolog 2 (Drosophila) (Per2), mRNA.
ILMN_2622983	Dusp1	1.23375	3.02476	2.92945	0.303053	1.59682	1.55063	NM_013642.2	19252	Mus musculus dual specificity phosphatase 1 (Dusp1), mRNA.
ILMN_3136744	Sesn1	0.965633	3.02137	2.44037	-0.0504536	1.5952	1.2871	NM_001013370.1	140742	Mus musculus sestrin 1 (Sesn1), mRNA.
ILMN_2517483	D15Bwg0759e	1.04886	2.9772	2.55157	0.068822	1.57396	1.35139
ILMN_1226712	Ccdc134	0.82437	2.92172	1.71749	-0.278636	1.54682	0.780306	NM_172428.2	76457	Mus musculus coiled-coil domain containing 134 (Ccdc134), mRNA.
ILMN_2637714	Rasa3	1.0026	2.87209	2.7578	0.00374755	1.5221	1.46352	NM_009025.2	19414	Mus musculus RAS p21 protein activator 3 (Rasa3), mRNA.
ILMN_1255287	Mela	0.927795	2.71299	2.43678	-0.108123	1.43988	1.28498
ILMN_2718266	Fkbp5	0.967671	2.66658	2.46575	-0.0474111	1.41499	1.30203	NM_010220.2	14229	Mus musculus FK506 binding protein 5 (Fkbp5), mRNA.
ILMN_2793062	Rasl11b	0.854862	2.54451	2.02177	-0.226236	1.34739	1.01562	NM_026878.1	68939	Mus musculus RAS-like, family 11, member B (Rasl11b), mRNA.
ILMN_2524986	Ear3	1.06126	2.50077	3.79326	0.0857724	1.32237	1.92344	NM_017388.1	53876	Mus musculus eosinophil-associated, ribonuclease A family, member 3 (Ear3), mRNA.
ILMN_1230073	Rn18s	0.901801	2.44641	2.42667	-0.14912	1.29067	1.27898	NR_003278.1	19791	Mus musculus 18S RNA (Rn18s), non-coding RNA.
ILMN_2765047	Chrd	0.933165	2.43401	1.97499	-0.0997956	1.28333	0.981845	NM_009893.1	12667	Mus musculus chordin (Chrd), mRNA.
ILMN_2713055	Psca	0.989429	2.40803	1.60677	-0.0153317	1.26786	0.684159	NM_028216.1	72373	Mus musculus prostate stem cell antigen (Psca), mRNA.
ILMN_2706819	Rasl11b	0.864362	2.40248	1.94858	-0.210293	1.26453	0.962424	NM_026878.1	68939	Mus musculus RAS-like, family 11, member B (Rasl11b), mRNA.
ILMN_2738345	Lims2	1.07807	2.36183	2.91326	0.108447	1.23991	1.54263	NM_144862.3	225341	Mus musculus LIM and senescent cell antigen like domains 2 (Lims2), mRNA.
ILMN_2665545	Rin3	0.984918	2.36145	2.07975	-0.0219242	1.23967	1.05641	NM_177620.3	217835	Mus musculus Ras and Rab interactor 3 (Rin3), mRNA.
ILMN_1243992	Ptrf	0.97998	2.35324	2.18968	-0.0291763	1.23465	1.13072	NM_008986.1
ILMN_1255766	Sh3bp2	1.09972	2.34995	2.22504	0.137134	1.23263	1.15383	NM_011893.2	24055	Mus musculus SH3-domain binding protein 2 (Sh3bp2), mRNA.
ILMN_3059476	Sesn1	0.942149	2.34936	2.1435	-0.0859732	1.23227	1.09997	NM_001013370.1	140742	Mus musculus sestrin 1 (Sesn1), mRNA.
ILMN_2445165	Vdr	0.985782	2.32405	1.94046	-0.0206595	1.21664	0.9564	NM_009504.2	22337	Mus musculus vitamin D receptor (Vdr), mRNA.
ILMN_2979237	Gsta1	0.940884	2.31674	1.79029	-0.0879118	1.2121	0.840195	NM_008181.2	14857	Mus musculus glutathione S-transferase, alpha 1 (Ya) (Gsta1), mRNA.
ILMN_2947292	Map3k6	1.03217	2.3092	1.99643	0.0456828	1.2074	0.997419	NM_016693.3	53608	Mus musculus mitogen-activated protein kinase kinase kinase 6 (Map3k6), mRNA.
ILMN_1224014	Tmem100	1.06565	2.28337	1.59081	0.0917276	1.19116	0.669761	NM_026433.2	67888	Mus musculus transmembrane protein 100 (Tmem100), mRNA.
ILMN_2468473	B230343A10Rik	1.0297	2.27988	1.42653	0.0422263	1.18896	0.512512
ILMN_2776850	Gas7	1.01316	2.27835	1.24018	0.018859	1.18799	0.310547	NM_008088.1	14457	Mus musculus growth arrest specific 7 (Gas7), mRNA.
ILMN_2605645	Gsn	1.09481	2.25414	2.18431	0.130677	1.17258	1.12718
ILMN_2452855	1110003O08Rik	0.974795	2.23159	2.02913	-0.0368286	1.15807	1.02086
ILMN_1260061	D17H6S56E-5	0.932824	2.1958	2.36807	-0.100323	1.13475	1.24371	NM_033075.2	110956	Mus musculus DNA segment, Chr 17, human D6S56E 5 (D17H6S56E-5), mRNA.
ILMN_2772410	Anxa4	0.973076	2.1891	1.94149	-0.0393754	1.13034	0.957163
ILMN_2430906	2310051E17Rik	2.23419	2.18833	5.24531	1.15975	1.12983	2.39103	XM_001479552.1	70273	PREDICTED: Mus musculus RIKEN cDNA 2310051E17 gene (2310051E17Rik), mRNA.
ILMN_2733887	Mknk2	0.976843	2.17905	2.01971	-0.0338018	1.1237	1.01415	NM_021462.3	17347	Mus musculus MAP kinase-interacting serine/threonine kinase 2 (Mknk2), mRNA.
ILMN_1254031	Klf9	3.08665	2.17406	5.51767	1.62604	1.12039	2.46406	NM_010638.4	16601	Mus musculus Kruppel-like factor 9 (Klf9), mRNA.
ILMN_1252259	LOC384836	1.04152	2.15614	1.9269	0.0586853	1.10845	0.946278	XM_357889.1
ILMN_2699621	Dlk2	1.07075	2.13002	1.99235	0.0986159	1.09087	0.994472	NM_207666.2	106565	Mus musculus delta-like 2 homolog (Drosophila) (Dlk2), mRNA.
ILMN_2666018	Mgp	1.12883	2.11639	1.47623	0.17483	1.08161	0.56192	NM_008597.3	17313	Mus musculus matrix Gla protein (Mgp), mRNA.
ILMN_2727013	Nr1h4	1.14504	2.10765	2.26062	0.195401	1.07563	1.17672	NM_009108.1	20186	Mus musculus nuclear receptor subfamily 1, group H, member 4 (Nr1h4), mRNA.
ILMN_2447100	D15Mit260	1.05227	2.1028	1.86476	0.0735074	1.07231	0.898993
ILMN_1259787	Osr1	0.950086	2.0809	1.6965	-0.0738699	1.0572	0.762562	NM_011859.2	23967	Mus musculus odd-skipped related 1 (Drosophila) (Osr1), mRNA.
ILMN_2676052	Tef	0.933203	2.06192	1.88705	-0.0997367	1.04399	0.91613	NM_017376.2	21685	Mus musculus thyrotroph embryonic factor (Tef), transcript variant 1, mRNA.
ILMN_2678714	Id4	0.949506	2.05269	1.52031	-0.0747509	1.03752	0.604363	NM_031166.2	15904	Mus musculus inhibitor of DNA binding 4 (Id4), mRNA.
ILMN_2692615	Tgm2	1.31272	2.04637	1.87039	0.392562	1.03307	0.903341	NM_009373.3	21817	Mus musculus transglutaminase 2, C polypeptide (Tgm2), mRNA.
ILMN_2755008	Nfkbiz	0.94917	2.01539	1.40543	-0.0752614	1.01106	0.49101	NM_030612.2	80859	Mus musculus nuclear factor of kappa light polypeptide gene enhancer in B-cells inhibitor, zeta (Nfkbiz), mRNA.
ILMN_2445166	Vdr	0.915968	2.00964	1.77054	-0.126631	1.00694	0.824187	NM_009504.3	22337	Mus musculus vitamin D receptor (Vdr), mRNA.
ILMN_2450735	Rn18s	1.0349	2.00775	1.9975	0.0494875	1.00558	0.998195	NR_003278.1	19791	Mus musculus 18S RNA (Rn18s), non-coding RNA.
ILMN_2846255	Pgpep1	1.03979	2.00015	1.43913	0.0562858	1.00011	0.525197	NM_023217.2	66522	Mus musculus pyroglutamyl-peptidase I (Pgpep1), mRNA.
ILMN_1224336	Spsb1	0.94715	1.98858	1.71378	-0.0783346	0.991736	0.777185	NM_029035.2	74646	Mus musculus splA/ryanodine receptor domain and SOCS box containing 1 (Spsb1), mRNA.
ILMN_1229315	Tns1	1.10279	1.98181	1.43824	0.141161	0.986819	0.524305	XM_984786.1	21961	PREDICTED: Mus musculus tensin 1 (Tns1), mRNA.
ILMN_2636624	Slc10a6	1.04052	1.96093	1.6686	0.0573061	0.971535	0.738635	NM_029415.2	75750	Mus musculus solute carrier family 10 (sodium/bile acid cotransporter family), member 6 (Slc10a6), mRNA.
ILMN_2653567	Rhoj	0.98333	1.96013	1.87813	-0.0242531	0.970947	0.909294	NM_023275.2	80837	Mus musculus ras homolog gene family, member J (Rhoj), mRNA.
ILMN_2473531	Pik3r1	0.850834	1.95035	1.91636	-0.23305	0.96373	0.93837	NM_001024955.1	18708	Mus musculus phosphatidylinositol 3-kinase, regulatory subunit, polypeptide 1 (p85 alpha) (Pik3r1), transcript variant 1, mRNA.
ILMN_2669627	Vcan	0.949413	1.94941	1.68293	-0.0748926	0.96304	0.750972	NM_001081249.1	13003	Mus musculus versican (Vcan), transcript variant 1, mRNA.
ILMN_1231096	2310036D22Rik	1.01835	1.9323	1.7553	0.0262368	0.950319	0.811719
ILMN_2757617	Il1rl1	1.13957	1.9282	1.10032	0.188494	0.947255	0.137922	NM_010743.1	17082	Mus musculus interleukin 1 receptor-like 1 (Il1rl1), transcript variant 2, mRNA.
ILMN_2464474	9430029L20Rik	1.00224	1.92653	1.84577	0.00323293	0.946003	0.884219
ILMN_3162452	Ppm2c	0.982707	1.92306	1.54762	-0.0251671	0.943402	0.63005	NM_001098231.1	381511	Mus musculus protein phosphatase 2C, magnesium dependent, catalytic subunit (Ppm2c), nuclear gene encoding mitochondrial protein, transcript variant 1, mRNA.
ILMN_2480115	Rgs2	0.932692	1.91774	1.46474	-0.100527	0.939403	0.550648
ILMN_1213954	Sgk1	1.05346	1.91548	1.9164	0.0751366	0.937705	0.938402	NM_011361.1	20393	Mus musculus serum/glucocorticoid regulated kinase 1 (Sgk1), mRNA.
ILMN_1231997	Gsta1	0.999303	1.9115	1.34983	-0.00100571	0.934704	0.432773	NM_008181.3	14857	Mus musculus glutathione S-transferase, alpha 1 (Ya) (Gsta1), mRNA.
ILMN_2776922	Glrx1	1.0181	1.91034	1.67414	0.0258842	0.933833	0.743418
ILMN_3157399	Tead4	0.949734	1.91011	1.64932	-0.0744048	0.933658	0.721871	NM_001080979.1	21679	Mus musculus TEA domain family member 4 (Tead4), transcript variant 2, mRNA.
ILMN_1246800	Serpina3n	0.911078	1.90561	1.6776	-0.134354	0.930256	0.746395	NM_009252.2	20716	Mus musculus serine (or cysteine) peptidase inhibitor, clade A, member 3N (Serpina3n), mRNA.
ILMN_1237939	Prkrir	1.11464	1.89849	1.87541	0.156572	0.924853	0.907206	NM_028410.1	72981	Mus musculus protein-kinase, interferon-inducible double stranded RNA dependent inhibitor, repressor of (P58 repressor) (Prkrir), mRNA.
ILMN_1218981	Aldh1a7	0.979365	1.89841	1.93651	-0.0300813	0.924794	0.953457	NM_011921.2	26358	Mus musculus aldehyde dehydrogenase family 1, subfamily A7 (Aldh1a7), mRNA.
ILMN_3114641	Pik3r1	0.872838	1.89389	1.74668	-0.196214	0.921354	0.804614	NM_001077495.1	18708	Mus musculus phosphatidylinositol 3-kinase, regulatory subunit, polypeptide 1 (p85 alpha) (Pik3r1), transcript variant 2, mRNA.
ILMN_2942674	Lims2	1.06874	1.89362	2.37316	0.0959106	0.921145	1.24681	NM_144862.1	225341	Mus musculus LIM and senescent cell antigen like domains 2 (Lims2), mRNA.
ILMN_1215275	Add1	1.09089	1.89317	1.76306	0.125505	0.920804	0.818084	NM_001024458.2	11518	Mus musculus adducin 1 (alpha) (Add1), transcript variant 1, mRNA.
ILMN_2702039	Cblb	0.927498	1.89125	1.72237	-0.108584	0.919338	0.784395	NM_001033238.1	208650	Mus musculus Casitas B-lineage lymphoma b (Cblb), mRNA. XM_001003462 XM_001003472 XM_001003476 XM_001003639 XM_001003649 XM_156257 XM_902056 XM_902058 XM_917535 XM_924994 XM_924996
ILMN_1230440	1700041B20Rik	0.886787	1.88923	1.40839	-0.17334	0.917798	0.494047
ILMN_2622605	Srr	1.12792	1.87446	1.64733	0.173666	0.906472	0.720127	NM_013761.2	27364	Mus musculus serine racemase (Srr), mRNA.
ILMN_1257117	Nol14	1.06258	1.8744	1.50417	0.0875746	0.906426	0.58897	NM_029278.2	75416	Mus musculus nucleolar protein 14 (Nol14), mRNA.
ILMN_3009521	Foxred2	0.965144	1.86659	1.6887	-0.0511835	0.900402	0.755915	NM_001017983.1	239554	Mus musculus FAD-dependent oxidoreductase domain containing 2 (Foxred2), mRNA.
ILMN_2588337	D930015E06Rik	1.01993	1.86515	1.59314	0.0284643	0.899294	0.671875	NM_172681.2
ILMN_1216522	Nfatc1	1.06064	1.86279	1.38473	0.0849315	0.897465	0.469601	NM_198429.1	18018	Mus musculus nuclear factor of activated T-cells, cytoplasmic, calcineurin-dependent 1 (Nfatc1), transcript variant 2, mRNA.
ILMN_2657636	Gsta1	1.01856	1.85795	1.34544	0.0265357	0.893712	0.428078	NM_008181.1
ILMN_2666622	Rgs2	0.922619	1.85629	1.3818	-0.116193	0.892424	0.466552
ILMN_2737713	Edn1	1.13547	1.85534	1.82521	0.18329	0.891685	0.868065	NM_010104.2	13614	Mus musculus endothelin 1 (Edn1), mRNA.
ILMN_1225994	Vav2	1.01072	1.85452	1.65194	0.015383	0.891044	0.724158	NM_009500.1	22325	Mus musculus vav 2 oncogene (Vav2), mRNA.
ILMN_2763679	Sipa1l1	0.958746	1.85289	1.94414	-0.0607788	0.88978	0.959134	NM_172579.1	217692	Mus musculus signal-induced proliferation-associated 1 like 1 (Sipa1l1), mRNA.
ILMN_1226587	EG668300	1.01199	1.85284	1.73641	0.0171986	0.88974	0.796112	XM_001000750.1	668300	PREDICTED: Mus musculus predicted gene, EG668300 (EG668300), mRNA.
ILMN_1247996	LOC673501	0.907687	1.85232	2.13314	-0.139734	0.889333	1.09298	XM_001005723.1	673501	PREDICTED: Mus musculus hypothetical protein LOC673501 (LOC673501), mRNA.
ILMN_1224842	LOC385068	0.932985	1.84172	2.07594	-0.100075	0.881051	1.05376	XM_358030.1
ILMN_2675922	2310047A01Rik	1.05262	1.8373	1.76276	0.0739812	0.877587	0.817839	XM_908180.3	71918	PREDICTED: Mus musculus RIKEN cDNA 2310047A01 gene (2310047A01Rik), mRNA.
ILMN_2766930	Faah	1.03092	1.82731	1.59398	0.0439376	0.869721	0.67263	NM_010173.3	14073	Mus musculus fatty acid amide hydrolase (Faah), mRNA.
ILMN_2473620	Rsn	1.1014	1.80664	1.55828	0.139343	0.85331	0.639953
ILMN_1221805	Dtna	0.992182	1.79368	1.60673	-0.011323	0.842921	0.684128	NM_010087.3	13527	Mus musculus dystrobrevin alpha (Dtna), transcript variant 2, mRNA.
ILMN_2772632	Saa3	1	1.79329	1.74852	0	0.842605	0.806133	NM_011315.3	20210	Mus musculus serum amyloid A 3 (Saa3), mRNA.
ILMN_2836749	Rasl12	1.05476	1.79251	1.43084	0.076908	0.841979	0.516858	NM_001033158.1	70784	Mus musculus RAS-like, family 12 (Rasl12), mRNA.
ILMN_2611180	Ccdc3	1.08021	1.79172	1.76843	0.111308	0.841346	0.822473	XM_129987.2
ILMN_2645208	Arhgef3	0.996154	1.79038	1.28365	-0.00555953	0.84027	0.360256	NM_027871.1	71704	Mus musculus Rho guanine nucleotide exchange factor (GEF) 3 (Arhgef3), mRNA.
ILMN_2810645	Ehd2	1.241	1.78662	1.43621	0.311507	0.837235	0.522262	NM_153068.2	259300	Mus musculus EH-domain containing 2 (Ehd2), mRNA.
ILMN_2544674	2310045K21Rik	1.01869	1.7836	1.8041	0.0267094	0.834796	0.851278
ILMN_2602821	Cdk5rap1	0.955166	1.77863	1.58214	-0.066176	0.83077	0.661874	NM_025876.2	66971	Mus musculus CDK5 regulatory subunit associated protein 1 (Cdk5rap1), mRNA.
ILMN_2641816	Slurp1	1.0882	1.77516	1.10683	0.121942	0.827945	0.146437	NM_020519.1	57277	Mus musculus secreted Ly6/Plaur domain containing 1 (Slurp1), mRNA.
ILMN_2599986	Tead4	0.995311	1.77257	1.41325	-0.00678119	0.82584	0.499014	NM_001080979.1	21679	Mus musculus TEA domain family member 4 (Tead4), transcript variant 2, mRNA.
ILMN_2619697	B3gnt9	1.00131	1.77095	2.02613	0.00189517	0.824523	1.01872	NM_178879.3	97440	Mus musculus UDP-GlcNAc:betaGal beta-1,3-N-acetylglucosaminyltransferase 9 (B3gnt9), mRNA.
ILMN_2491125	Tbl1xr1	1.15205	1.76775	1.80718	0.204199	0.821916	0.853744	NM_030732.3	81004	Mus musculus transducin (beta)-like 1X-linked receptor 1 (Tbl1xr1), mRNA.
ILMN_2777535	LOC666053	1.02274	1.76729	1.63085	0.0324385	0.821537	0.705625	XR_032036.1	666053	PREDICTED: Mus musculus similar to protein tyrosine phosphatase-like protein PTPLB (LOC666053), misc RNA.
ILMN_2885277	Nnmt	1.04401	1.76328	1.614	0.0621392	0.818264	0.690638	NM_010924.1	18113	Mus musculus nicotinamide N-methyltransferase (Nnmt), mRNA.
ILMN_1249378	Bhlhb2	1.14621	1.76203	1.42483	0.196876	0.817235	0.510789	NM_011498.4	20893	Mus musculus basic helix-loop-helix domain containing, class B2 (Bhlhb2), mRNA.
ILMN_2924831	Gas7	1.09584	1.75403	0.961849	0.132042	0.810675	-0.0561182	NM_008088.1	14457	Mus musculus growth arrest specific 7 (Gas7), mRNA.
ILMN_2868480	Ear4	1.08081	1.75253	2.2138	0.11211	0.809435	1.14653	NM_001017422.1	53877	Mus musculus eosinophil-associated, ribonuclease A family, member 4 (Ear4), mRNA.
ILMN_2515081	Trim59	1.06438	1.7496	1.57546	0.0900132	0.807029	0.655775	NM_025863.2	66949	Mus musculus tripartite motif-containing 59 (Trim59), mRNA.
ILMN_1252450	LOC380707	1.13543	1.74923	1.51911	0.183236	0.806724	0.603227	XM_354622.1
ILMN_1228919	St13	0.941111	1.74481	1.64379	-0.0875636	0.803073	0.717028	NM_133726.2	70356	Mus musculus suppression of tumorigenicity 13 (St13), mRNA.
ILMN_2548664	Loxl4	1.10032	1.74453	1.45086	0.137924	0.80284	0.536909	NM_053083.2	67573	Mus musculus lysyl oxidase-like 4 (Loxl4), mRNA.
ILMN_2420341	9629514_325	1.4972	1.73788	1.98702	0.582264	0.79733	0.990609
ILMN_3083163	Cp	1.03766	1.72872	1.45468	0.0533348	0.789704	0.540706	NM_007752.2	12870	Mus musculus ceruloplasmin (Cp), transcript variant 2, mRNA.
ILMN_2873750	Gldc	1	1.72507	1.42788	0	0.786657	0.513875	NM_138595.1	104174	Mus musculus glycine decarboxylase (Gldc), mRNA.
ILMN_1218206	Klf13	1.02679	1.72128	1.60736	0.0381448	0.783482	0.684696	NM_021366.2	50794	Mus musculus Kruppel-like factor 13 (Klf13), mRNA.
ILMN_1235932	Pdgfra	0.832083	1.71558	1.38822	-0.265202	0.778694	0.473233	NM_011058.2	18595	Mus musculus platelet derived growth factor receptor, alpha polypeptide (Pdgfra), transcript variant 1, mRNA.
ILMN_1248849	Gsta2	0.990734	1.71418	1.32858	-0.0134301	0.777522	0.409887	NM_008182.3	14858	Mus musculus glutathione S-transferase, alpha 2 (Yc2) (Gsta2), mRNA.
ILMN_2533916	LOC380655	0.885287	1.71135	1.58105	-0.175783	0.775132	0.660881	XM_358397.1
ILMN_2909782	Rras2	0.954972	1.71083	1.81356	-0.0664699	0.774701	0.858821	NM_025846.1	66922	Mus musculus related RAS viral (r-ras) oncogene homolog 2 (Rras2), mRNA.
ILMN_1232396	Ear2	1.04814	1.70963	2.02174	0.0678268	0.773682	1.0156	NM_007895.2	13587	Mus musculus eosinophil-associated, ribonuclease A family, member 2 (Ear2), mRNA.
ILMN_2672190	Id1	0.982782	1.70783	1.68039	-0.0250569	0.772163	0.748794	NM_010495.2	15901	Mus musculus inhibitor of DNA binding 1 (Id1), mRNA.
ILMN_1258759	Col6a2	1.01577	1.70745	1.14192	0.022573	0.771843	0.191468
ILMN_1241610	Adrb2	0.932035	1.70519	1.44978	-0.101545	0.769937	0.535838	NM_007420.2	11555	Mus musculus adrenergic receptor, beta 2 (Adrb2), mRNA.
ILMN_2618745	Supv3l1	0.993867	1.69733	1.63897	-0.00887463	0.763267	0.712791	NM_181423.2	338359	Mus musculus suppressor of var1, 3-like 1 (S. cerevisiae) (Supv3l1), mRNA.
ILMN_1222069	Bbx	0.88016	1.69454	1.2474	-0.184163	0.760894	0.318928
ILMN_2707452	Ebf1	1.12036	1.69395	1.57909	0.163959	0.760389	0.659095	NM_007897.2	13591	Mus musculus early B-cell factor 1 (Ebf1), mRNA.
ILMN_2687032	Fbxo31	1.05279	1.69392	1.56651	0.0742127	0.760369	0.647552	NM_133765.2	76454	Mus musculus F-box protein 31 (Fbxo31), mRNA.
ILMN_2638299	Slc29a1	1.0895	1.69285	1.37154	0.123672	0.759456	0.455796
ILMN_1227951	Gcnt2	1.12617	1.69278	1.41276	0.171428	0.759392	0.498514	NM_133219.1	14538	Mus musculus glucosaminyl (N-acetyl) transferase 2, I-branching enzyme (Gcnt2), transcript variant 3, mRNA.
ILMN_1220063	EG666668	1.0253	1.6915	1.59311	0.0360442	0.7583	0.671849	XM_985281.1	666668	PREDICTED: Mus musculus predicted gene, EG666668 (EG666668), mRNA.
ILMN_2554000	5930429A15Rik	1.20952	1.68718	1.35092	0.274439	0.754613	0.433938
ILMN_3134632	Adam22	0.982514	1.68197	1.55301	-0.0254506	0.75015	0.635063	NM_001007220.2	11496	Mus musculus a disintegrin and metallopeptidase domain 22 (Adam22), transcript variant 1, mRNA.
ILMN_1236037	LOC627317	0.91049	1.68137	1.65735	-0.135285	0.749634	0.728875	XR_033591.1	627317	PREDICTED: Mus musculus similar to ribosomal protein L11 (LOC627317), misc RNA.
ILMN_2459899	Adamtsl4	1.07824	1.67971	1.39415	0.108685	0.74821	0.479386	NM_144899.2	229595	Mus musculus ADAMTS-like 4 (Adamtsl4), mRNA.
ILMN_2965903	Hdc	0.999608	1.67922	1.42431	-0.000565874	0.747788	0.510267	NM_008230.4	15186	Mus musculus histidine decarboxylase (Hdc), mRNA.
ILMN_1241854	Lrrc59	1.0577	1.67858	1.76496	0.0809293	0.747245	0.819632	NM_133807.1	98238	Mus musculus leucine rich repeat containing 59 (Lrrc59), mRNA.
ILMN_1250550	scl0001259.1_60	1.0786	1.67831	1.48472	0.109163	0.747011	0.570187
ILMN_2440059	scl0001533.1_63	1.09077	1.67776	1.42814	0.125349	0.746537	0.514137	AF390178.1
ILMN_1247916	Lims2	1.03377	1.67695	1.82673	0.0479206	0.745836	0.86926	NM_144862.3	225341	Mus musculus LIM and senescent cell antigen like domains 2 (Lims2), mRNA.
ILMN_2734142	Snta1	1.05326	1.67526	1.31271	0.0748679	0.744383	0.392553	NM_009228.1	20648	Mus musculus syntrophin, acidic 1 (Snta1), mRNA.
ILMN_2724469	4732473B16Rik	0.979592	1.67474	1.50128	-0.0297473	0.743941	0.586189	NM_175307.5	100342	Mus musculus RIKEN cDNA 4732473B16 gene (4732473B16Rik), mRNA.
ILMN_2764143	Scap	1.03217	1.67208	1.65518	0.0456865	0.741647	0.726991	NM_001001144.1	235623	Mus musculus SREBF chaperone (Scap), mRNA.
ILMN_1260112	2400003C14Rik	1.1519	1.67089	2.00352	0.204014	0.740613	1.00253	NM_028018.1	71955	Mus musculus RIKEN cDNA 2400003C14 gene (2400003C14Rik), mRNA.
ILMN_1254630	Ptpre	0.906979	1.66983	1.67047	-0.140859	0.739702	0.740255	NM_011212.3	19267	Mus musculus protein tyrosine phosphatase, receptor type, E (Ptpre), mRNA.
ILMN_1220173	Ppm2c	0.99582	1.66876	1.66353	-0.00604271	0.738773	0.73425	NM_001098231.1	381511	Mus musculus protein phosphatase 2C, magnesium dependent, catalytic subunit (Ppm2c), nuclear gene encoding mitochondrial protein, transcript variant 1, mRNA.
ILMN_1223428	Eif3s8	0.876618	1.66291	1.66778	-0.189979	0.73371	0.737932	NM_019646.1
ILMN_1220530	Smc1a	0.826207	1.66138	1.42	-0.275425	0.732381	0.505891	NM_019710.1	24061	Mus musculus structural maintenance of chromosomes 1A (Smc1a), mRNA.
ILMN_1225995	Morc2a	1.08169	1.65745	1.63936	0.113293	0.728961	0.713135	NM_198162.1	74522	Mus musculus microrchidia 2A (Morc2a), mRNA.
ILMN_2693019	Acpp	1.03291	1.64956	1.20523	0.0467199	0.722085	0.269305	NM_207668.2	56318	Mus musculus acid phosphatase, prostate (Acpp), transcript variant 1, mRNA.
ILMN_2993334	Plekhf1	1.0643	1.64934	1.48588	0.0899088	0.721888	0.571315	NM_024413.1	72287	Mus musculus pleckstrin homology domain containing, family F (with FYVE domain) member 1 (Plekhf1), mRNA.
ILMN_1235435	LOC666621	1.00871	1.64895	1.48998	0.0125126	0.721552	0.575295	XR_001904.1	666621	PREDICTED: Mus musculus similar to 40S ribosomal protein S2 (LOC666621), mRNA.
ILMN_2655336	Vcan	1.04481	1.64505	1.39858	0.0632424	0.718129	0.483968	NM_001081249.1	13003	Mus musculus versican (Vcan), transcript variant 1, mRNA.
ILMN_2698430	Bcl2l1	0.97466	1.644	1.5754	-0.0370289	0.717215	0.65572	NM_009743.4	12048	Mus musculus BCL2-like 1 (Bcl2l1), nuclear gene encoding mitochondrial protein, mRNA.
ILMN_2520239	Cp	1.02183	1.6439	1.4709	0.031151	0.717119	0.556697
ILMN_2945551	Ptplb	1.04114	1.64241	1.31751	0.058163	0.71581	0.397815	NM_023587.2	70757	Mus musculus protein tyrosine phosphatase-like (proline instead of catalytic arginine), member b (Ptplb), mRNA.
ILMN_2663230	Slco3a1	1.09176	1.64235	1.65782	0.126662	0.715764	0.729283	NM_023908.2	108116	Mus musculus solute carrier organic anion transporter family, member 3a1 (Slco3a1), transcript variant 1, mRNA.
ILMN_1232596	Pom121	1.03153	1.64052	1.43595	0.0447904	0.714153	0.522003	NM_148932.1	107939	Mus musculus nuclear pore membrane protein 121 (Pom121), mRNA.
ILMN_1377923	Actb	1.25046	1.63874	1.44201	0.322453	0.71259	0.528085	NM_007393.3	11461	Mus musculus actin, beta (Actb), mRNA.
ILMN_2712731	Phf10	1.11981	1.63847	1.67086	0.163251	0.71235	0.740592	NM_024250.3	72057	Mus musculus PHD finger protein 10 (Phf10), mRNA.
ILMN_2671601	Selk	0.970171	1.63526	1.85027	-0.0436886	0.709523	0.887733	NM_019979.1
ILMN_2762326	Kif22	1.08414	1.63505	1.55077	0.116553	0.709332	0.632987	NM_145588.1	110033	Mus musculus kinesin family member 22 (Kif22), mRNA.
ILMN_2683958	Col3a1	0.922232	1.63495	1.36688	-0.116798	0.709246	0.450887	NM_009930.1	12825	Mus musculus collagen, type III, alpha 1 (Col3a1), mRNA.
ILMN_2542885	Wdr89	0.998848	1.6341	1.47078	-0.0016636	0.708493	0.556579	XM_001479426.1	72338	PREDICTED: Mus musculus WD repeat domain 89, transcript variant 2 (Wdr89), mRNA.
ILMN_1243179	Sec24d	0.930673	1.631	1.52257	-0.103654	0.705753	0.60651	NM_027135.2	69608	Mus musculus Sec24 related gene family, member D (S. cerevisiae) (Sec24d), mRNA.
ILMN_1222071	C920004C08Rik	1.01817	1.63023	1.60779	0.0259752	0.705079	0.685081
ILMN_2619594	Il11ra1	0.892939	1.62819	1.57662	-0.163366	0.703269	0.656832	NM_010549.2	16157	Mus musculus interleukin 11 receptor, alpha chain 1 (Il11ra1), mRNA.
ILMN_2439341	Vars	0.958157	1.62524	1.52622	-0.0616655	0.700649	0.60996	NM_011690.2	22321	Mus musculus valyl-tRNA synthetase (Vars), nuclear gene encoding mitochondrial protein, mRNA.
ILMN_2629191	Cpm	0.961111	1.625	1.37778	-0.0572249	0.70044	0.462343	XM_994613.1	70574	PREDICTED: Mus musculus carboxypeptidase M (Cpm), mRNA.
ILMN_1222872	Wbscr16	1.02317	1.62349	1.53923	0.033046	0.699095	0.62221	NM_033572.1	94254	Mus musculus Williams-Beuren syndrome chromosome region 16 homolog (human) (Wbscr16), mRNA.
ILMN_2961005	Ier5l	1.03305	1.62004	1.42905	0.0469039	0.696032	0.51506	NM_030244.3	72500	Mus musculus immediate early response 5-like (Ier5l), mRNA.
ILMN_2677567	Galt	0.901868	1.61998	1.5142	-0.149011	0.695975	0.598553	NM_016658.2	14430	Mus musculus galactose-1-phosphate uridyl transferase (Galt), mRNA.
ILMN_1216689	Aplp2	1.04908	1.61866	1.70554	0.0691261	0.694796	0.770228	NM_009691.2	11804	Mus musculus amyloid beta (A4) precursor-like protein 2 (Aplp2), transcript variant 3, mRNA.
ILMN_3159720	Rin2	1.10409	1.61499	1.40333	0.142852	0.691529	0.488856	NM_028724.2	74030	Mus musculus Ras and Rab interactor 2 (Rin2), mRNA.
ILMN_1238597	Omd	0.886771	1.61323	1.32399	-0.173366	0.689951	0.404893	NM_012050.1	27047	Mus musculus osteomodulin (Omd), mRNA.
ILMN_2773540	Thap4	1.10959	1.61322	1.50064	0.150033	0.689943	0.585578	NM_025920.3	67026	Mus musculus THAP domain containing 4 (Thap4), mRNA.
ILMN_1228942	Cd59a	0.989372	1.61159	1.62512	-0.0154151	0.688489	0.700547	NM_007652.2	12509	Mus musculus CD59a antigen (Cd59a), mRNA.
ILMN_1250956	6330414G02Rik	1.04274	1.61022	1.37964	0.0603781	0.687262	0.464296
ILMN_2789239	Tgfbr3	1.06706	1.60967	1.50859	0.0936357	0.686769	0.593201	NM_011578.2	21814	Mus musculus transforming growth factor, beta receptor III (Tgfbr3), mRNA.
ILMN_2659062	Add1	1.06375	1.60921	1.451	0.0891651	0.686352	0.537051
ILMN_2594714	Ets2	0.945042	1.60919	1.31162	-0.0815497	0.686332	0.391351	NM_011809.2	23872	Mus musculus E26 avian leukemia oncogene 2, 3' domain (Ets2), mRNA.
ILMN_2534090	LOC216443	1.10383	1.60768	1.43521	0.142519	0.684984	0.521258	XM_125952.4
ILMN_2659063	Add1	1.06872	1.60427	1.6718	0.0958844	0.681913	0.741403	NM_013457.2	11518	Mus musculus adducin 1 (alpha) (Add1), transcript variant 2, mRNA.
ILMN_2785454	Hist2h2ab	0.86251	1.60384	1.26572	-0.213387	0.681526	0.339957	NM_178213.3	621893	Mus musculus histone cluster 2, H2ab (Hist2h2ab), mRNA.
ILMN_1220305	D19Bwg1357e	1.11891	1.60369	1.47098	0.162096	0.681393	0.556775	NM_177474.4	52874	Mus musculus DNA segment, Chr 19, Brigham & Women's Genetics 1357 expressed (D19Bwg1357e), mRNA.
ILMN_2846254	Pgpep1	1.13344	1.60008	1.08646	0.180706	0.678143	0.119633	NM_023217.2	66522	Mus musculus pyroglutamyl-peptidase I (Pgpep1), mRNA.
ILMN_2971479	Trp53inp1	0.838167	1.59775	1.59401	-0.254691	0.676046	0.672663	NM_021897.1	60599	Mus musculus transformation related protein 53 inducible nuclear protein 1 (Trp53inp1), mRNA.
ILMN_1214120	1500005N04Rik	1.06814	1.59559	1.20637	0.095097	0.674088	0.270676
ILMN_2723639	Pacs1	0.92854	1.59497	1.36019	-0.106963	0.673526	0.443809	XM_283545.1
ILMN_2448651	Ampd3	1.28257	1.59276	1.55066	0.359033	0.671532	0.63288	NM_009667.2	11717	Mus musculus adenosine monophosphate deaminase 3 (Ampd3), mRNA.
ILMN_2678019	Psmd8	1.02688	1.59178	1.50406	0.0382624	0.670645	0.588859	NM_026545.2	57296	Mus musculus proteasome (prosome, macropain) 26S subunit, non-ATPase, 8 (Psmd8), mRNA. XM_001002011
ILMN_2611767	Gprc5b	0.949016	1.59128	1.35672	-0.0754962	0.670191	0.440125	NM_022420.1	64297	Mus musculus G protein-coupled receptor, family C, group 5, member B (Gprc5b), mRNA.
ILMN_2704619	Cc2d2a	0.984664	1.59042	1.57079	-0.0222961	0.669412	0.651488	NM_172274.1	231214	Mus musculus coiled-coil and C2 domain containing 2A (Cc2d2a), mRNA.
ILMN_2595732	LOC100046232	1.12514	1.5901	1.58121	0.17011	0.66912	0.661029	XM_001475817.1	100046232	PREDICTED: Mus musculus similar to NFIL3/E4BP4 transcription factor (LOC100046232), mRNA.
ILMN_2953277	EG433182	1.02457	1.5884	1.33588	0.0350144	0.667575	0.417795	NM_001025388.1	433182	Mus musculus predicted gene, EG433182 (EG433182), mRNA.
ILMN_2728729	Sdc4	1.13707	1.58838	1.36202	0.185324	0.667554	0.445744	NM_011521.2	20971	Mus musculus syndecan 4 (Sdc4), mRNA.
ILMN_1215969	Rcor1	0.938169	1.5874	1.6635	-0.0920805	0.666662	0.734218	NM_198023.2	217864	Mus musculus REST corepressor 1 (Rcor1), mRNA.
ILMN_1232416	Idb4	0.97914	1.5867	1.41982	-0.0304137	0.666031	0.505705
ILMN_2892441	Gsta4	1.00679	1.58646	1.33433	0.0097654	0.665813	0.416111	NM_010357.1	14860	Mus musculus glutathione S-transferase, alpha 4 (Gsta4), mRNA.
ILMN_2631098	Msh6	0.963444	1.58383	1.54327	-0.0537278	0.663416	0.625989	NM_010830.1	17688	Mus musculus mutS homolog 6 (E. coli) (Msh6), mRNA.
ILMN_2791272	Por	1.25892	1.58362	1.96412	0.332191	0.663226	0.973886	NM_008898.1	18984	Mus musculus P450 (cytochrome) oxidoreductase (Por), mRNA.
ILMN_2825144	Fndc7	0.964925	1.58358	1.15522	-0.0515107	0.663192	0.208172	NM_177091.2	320181	Mus musculus fibronectin type III domain containing 7 (Fndc7), mRNA.
ILMN_2655577	Pold1	1.05581	1.58251	1.69	0.0783513	0.662215	0.757021	NM_011131.2	18971	Mus musculus polymerase (DNA directed), delta 1, catalytic subunit (Pold1), mRNA.
ILMN_1225544	Slc19a1	1.10884	1.58188	1.44317	0.14905	0.66164	0.529246	NM_031196.2	20509	Mus musculus solute carrier family 19 (sodium/hydrogen exchanger), member 1 (Slc19a1), mRNA.
ILMN_2422333	Trap1	1.06017	1.5802	1.53744	0.0842926	0.66011	0.620531	NM_026508.2	68015	Mus musculus TNF receptor-associated protein 1 (Trap1), mRNA.
ILMN_2637165	2310001H17Rik	0.911432	1.57885	1.46679	-0.133792	0.658876	0.55266
ILMN_2598420	Rbm16	1.09756	1.57851	1.40854	0.134301	0.65856	0.494197	XM_619423.4	106583	PREDICTED: Mus musculus RNA binding motif protein 16, transcript variant 1 (Rbm16), mRNA.
ILMN_1254927	Ly6c1	1.05051	1.57734	1.54383	0.0710912	0.65749	0.626516	NM_010741.2	17067	Mus musculus lymphocyte antigen 6 complex, locus C1 (Ly6c1), mRNA.
ILMN_1244096	Fam171a1	0.995238	1.57551	1.44184	-0.00688639	0.655819	0.527908	NM_001081161.1	269233	Mus musculus family with sequence similarity 171, member A1 (Fam171a1), mRNA.
ILMN_2714360	Cd34	1.05282	1.57446	1.31792	0.0742617	0.654858	0.398263	NM_133654.1	12490	Mus musculus CD34 antigen (Cd34), mRNA.
ILMN_2502623	Zhx3	1.07305	1.57186	1.6485	0.101723	0.652469	0.721157	NM_177263.3	320799	Mus musculus zinc fingers and homeoboxes 3 (Zhx3), mRNA.
ILMN_2842366	Mrpl2	0.989097	1.57176	1.63751	-0.0158165	0.652385	0.711506	NM_025302.3	27398	Mus musculus mitochondrial ribosomal protein L2 (Mrpl2), nuclear gene encoding mitochondrial protein, mRNA.
ILMN_2764309	Dusp14	1.11617	1.57174	1.43548	0.158556	0.652365	0.521532	NM_019819.3	56405	Mus musculus dual specificity phosphatase 14 (Dusp14), mRNA.
ILMN_2766455	Lrrc8d	1.1303	1.57139	1.68143	0.176706	0.652037	0.749691	NM_178701.2	231549	Mus musculus leucine rich repeat containing 8D (Lrrc8d), mRNA.
ILMN_2815506	Gamt	1.06456	1.57135	1.34606	0.0902562	0.652004	0.428742	NM_010255.1	14431	Mus musculus guanidinoacetate methyltransferase (Gamt), mRNA.
ILMN_1229082	Klhl21	1.34703	1.57133	2.05336	0.429782	0.65199	1.03799	NM_001033352.3	242785	Mus musculus kelch-like 21 (Drosophila) (Klhl21), mRNA.
ILMN_1223807	EG382843	0.844732	1.57072	1.39341	-0.243435	0.651425	0.478624	XM_905000.3	382843	PREDICTED: Mus musculus predicted gene, EG382843 (EG382843), mRNA.
ILMN_2781458	Tlcd1	1.02647	1.57015	1.3632	0.037687	0.650905	0.446999	NM_026708.1	68385	Mus musculus TLC domain containing 1 (Tlcd1), mRNA.
ILMN_2881263	Aifm1	1.01577	1.56836	1.57253	0.0225806	0.649255	0.653091	NM_012019.2	26926	Mus musculus apoptosis-inducing factor, mitochondrion-associated 1 (Aifm1), nuclear gene encoding mitochondrial protein, mRNA.
ILMN_2733091	Baiap2	1.08015	1.5674	1.12113	0.111226	0.648369	0.164953	NM_130862.4	108100	Mus musculus brain-specific angiogenesis inhibitor 1-associated protein 2 (Baiap2), transcript variant 2, mRNA.
ILMN_2728088	Cda	1.0454	1.56585	1.32474	0.0640534	0.646945	0.405714	NM_028176.1	72269	Mus musculus cytidine deaminase (Cda), mRNA.
ILMN_2622089	5430432N15Rik	0.9293	1.56492	1.19805	-0.105784	0.646091	0.26069	XM_001476117.1	74490	PREDICTED: Mus musculus RIKEN cDNA 5430432N15 gene (5430432N15Rik), mRNA.
ILMN_2525049	Fstl	0.969697	1.5638	1.28416	-0.0443941	0.645052	0.360822	XM_147260.1
ILMN_1222356	1110067D22Rik	1.1512	1.56273	1.53776	0.20314	0.644065	0.620831	NM_173752.3	216551	Mus musculus RIKEN cDNA 1110067D22 gene (1110067D22Rik), mRNA.
ILMN_1259355	Ccdc117	0.991982	1.56186	1.68671	-0.0116146	0.643261	0.754214	NM_134033.1	104479	Mus musculus coiled-coil domain containing 117 (Ccdc117), mRNA.
ILMN_1230788	Tle1	0.694267	1.55943	1.59322	-0.526438	0.64102	0.67195	NM_011599.3	21885	Mus musculus transducin-like enhancer of split 1, homolog of Drosophila E(spl) (Tle1), mRNA. XM_984202 XM_984240 XM_984277 XM_984316 XM_984359 XM_984397 XM_984426 XM_984456 XM_984492 XM_984530
ILMN_2538852	LOC384307	0.947066	1.55811	1.34177	-0.0784637	0.6398	0.42414	XM_357558.1
ILMN_2651715	Axl	0.980593	1.55599	1.33143	-0.0282742	0.637836	0.412982	NM_009465.3	26362	Mus musculus AXL receptor tyrosine kinase (Axl), mRNA.
ILMN_1254655	Casp4	0.948757	1.55505	1.3445	-0.0758895	0.636959	0.427065	NM_007609.1	12363	Mus musculus caspase 4, apoptosis-related cysteine peptidase (Casp4), mRNA.
ILMN_2981550	Capn1	0.977353	1.5546	1.2544	-0.0330487	0.636548	0.327002	NM_007600.2	12333	Mus musculus calpain 1 (Capn1), mRNA.
ILMN_2774646	Myd88	1.11705	1.55283	1.56905	0.159699	0.634898	0.64989
ILMN_1232447	Por	1.17524	1.55239	1.92637	0.23296	0.63449	0.945882	NM_008898.1	18984	Mus musculus P450 (cytochrome) oxidoreductase (Por), mRNA.
ILMN_2498851	2310075M15Rik	0.967826	1.55217	1.47696	-0.0471803	0.63429	0.562627
ILMN_2745370	Sult1a1	0.925926	1.55203	1.32981	-0.111031	0.634155	0.411216	NM_133670.1	20887	Mus musculus sulfotransferase family 1A, phenol-preferring, member 1 (Sult1a1), mRNA.
ILMN_2631097	Msh6	0.910748	1.55182	1.56781	-0.134876	0.633965	0.648749	NM_010830.1	17688	Mus musculus mutS homolog 6 (E. coli) (Msh6), mRNA.
ILMN_2757682	Leng9	1.00225	1.54852	1.36972	0.00323692	0.630888	0.453883	NM_175529.3	243813	Mus musculus leukocyte receptor cluster (LRC) member 9 (Leng9), mRNA.
ILMN_2496817	Ulk2	1.08058	1.54665	1.53859	0.111802	0.629146	0.621611	NM_013881.3	29869	Mus musculus Unc-51 like kinase 2 (C. elegans) (Ulk2), mRNA.
ILMN_1242767	Dok1	1.04527	1.54398	1.44616	0.0638802	0.626657	0.532232	NM_010070.3	13448	Mus musculus docking protein 1 (Dok1), mRNA.
ILMN_1224768	Ehd4	1.01733	1.54281	1.5418	0.0247814	0.625558	0.624612	NM_133838.4	98878	Mus musculus EH-domain containing 4 (Ehd4), mRNA.
ILMN_1233129	Zbtb22	0.984576	1.54242	1.60983	-0.0224258	0.625192	0.686905	NM_020625.3	81630	Mus musculus zinc finger and BTB domain containing 22 (Zbtb22), mRNA.
ILMN_2428113	scl0001379.1_70	1.06026	1.54205	1.33361	0.0844248	0.624852	0.415336	AK049469.1
ILMN_2585112	1200008A14Rik	1.04834	1.5396	1.31745	0.068103	0.622551	0.397748
ILMN_1257552	Tars	1.02463	1.53694	1.41508	0.0351002	0.620063	0.500888	NM_033074.3	110960	Mus musculus threonyl-tRNA synthetase (Tars), mRNA.
ILMN_2733778	Il4i1	1.19075	1.53665	1.35089	0.251867	0.619793	0.43391	NM_010215.2	14204	Mus musculus interleukin 4 induced 1 (Il4i1), mRNA.
ILMN_2664548	Pgls	1.12264	1.53333	1.47291	0.166893	0.616669	0.558668	NM_025396.3	66171	Mus musculus 6-phosphogluconolactonase (Pgls), mRNA.
ILMN_2669782	Phca	0.97825	1.53224	1.44319	-0.0317253	0.615644	0.529265	NM_025408.2	66190	Mus musculus phytoceramidase, alkaline (Phca), mRNA.
ILMN_1233283	P2rx5	0.966674	1.53069	1.53322	-0.0488991	0.614182	0.616566	NM_033321.1	94045	Mus musculus purinergic receptor P2X, ligand-gated ion channel, 5 (P2rx5), mRNA.
ILMN_2811705	Fbxo18	0.976606	1.53063	1.56665	-0.0341514	0.61413	0.647687	NM_015792.1	50755	Mus musculus F-box protein 18 (Fbxo18), mRNA.
ILMN_1255236	2510003E04Rik	1.05975	1.5292	1.39847	0.0837218	0.612777	0.483852	NM_028197.2	72320	Mus musculus RIKEN cDNA 2510003E04 gene (2510003E04Rik), mRNA.
ILMN_2842357	Ryr1	1.01067	1.52866	1.33201	0.0153112	0.612269	0.413603	NM_009109.1	20190	Mus musculus ryanodine receptor 1, skeletal muscle (Ryr1), mRNA.
ILMN_2761169	3110050N22Rik	0.976152	1.5274	1.50768	-0.0348219	0.61108	0.592332	NM_173181.1
ILMN_1227465	9628654_5	1.34118	1.52737	1.84532	0.423507	0.611051	0.883872
ILMN_1238179	Ipmk	1.04029	1.52482	1.53661	0.0569925	0.608635	0.61975	NM_027184.1	69718	Mus musculus inositol polyphosphate multikinase (Ipmk), mRNA.
ILMN_2638558	Pes1	1.12306	1.52421	1.20416	0.167433	0.60806	0.268022	NM_022889.3	64934	Mus musculus pescadillo homolog 1, containing BRCT domain (zebrafish) (Pes1), mRNA.
ILMN_2604029	Klf2	1.06811	1.52391	1.31338	0.0950622	0.607776	0.393286	NM_008452.1	16598	Mus musculus Kruppel-like factor 2 (lung) (Klf2), mRNA.
ILMN_2526572	LOC545369	0.965809	1.52305	1.19972	-0.0501904	0.60696	0.262695	XR_034542.1	545369	PREDICTED: Mus musculus similar to ribosomal protein L4 (LOC545369), misc RNA.
ILMN_2428961	Xpnpep1	1.06237	1.52204	1.34597	0.0872803	0.606009	0.428644	NM_133216.2	170750	Mus musculus X-prolyl aminopeptidase (aminopeptidase P) 1, soluble (Xpnpep1), mRNA.
ILMN_1256817	Slpi	1.02053	1.52163	1.27741	0.0293228	0.605613	0.353226	NM_011414.2	20568	Mus musculus secretory leukocyte peptidase inhibitor (Slpi), mRNA.
ILMN_1246108	Hist1h2ah	1.02873	1.52023	1.33165	0.0408604	0.604286	0.413217	NM_175659.1	319168	Mus musculus histone cluster 1, H2ah (Hist1h2ah), mRNA.
ILMN_2744380	Npc2	1.02356	1.51659	1.24751	0.0335911	0.60083	0.319053	NM_023409.4	67963	Mus musculus Niemann Pick type C2 (Npc2), mRNA.
ILMN_2742426	LOC100044204	0.864389	1.51656	1.69876	-0.210247	0.600806	0.76448	XM_001471696.1	100044204	PREDICTED: Mus musculus hypothetical protein LOC100044204 (LOC100044204), mRNA.
ILMN_2599018	Clic4	0.944349	1.51578	1.51291	-0.0826082	0.600058	0.597325	NM_013885.2	29876	Mus musculus chloride intracellular channel 4 (mitochondrial) (Clic4), nuclear gene encoding mitochondrial protein, mRNA.
ILMN_2674407	Arpp19	1.13813	1.51548	1.40318	0.186669	0.599779	0.488699	NM_021548.4	59046	Mus musculus cAMP-regulated phosphoprotein 19 (Arpp19), mRNA.
ILMN_2647885	Bcl2l1	1.02375	1.51425	1.52375	0.0338676	0.598605	0.607629	NM_009743.4	12048	Mus musculus BCL2-like 1 (Bcl2l1), nuclear gene encoding mitochondrial protein, mRNA.
ILMN_1249269	5830457O10Rik	0.964379	1.51043	1.51129	-0.0523282	0.594955	0.595785	NM_145412.3	214987	Mus musculus RIKEN cDNA 5830457O10 gene (5830457O10Rik), mRNA.
ILMN_1240471	Retsat	0.993582	1.50839	1.61826	-0.00928861	0.593009	0.694446	NM_026159.4	67442	Mus musculus retinol saturase (all trans retinol 13,14 reductase) (Retsat), mRNA.
ILMN_2881272	Aifm1	1.0552	1.50695	1.68419	0.0775177	0.591629	0.752056	NM_012019.2	26926	Mus musculus apoptosis-inducing factor, mitochondrion-associated 1 (Aifm1), nuclear gene encoding mitochondrial protein, mRNA.
ILMN_2687612	4831426I19Rik	1.11876	1.50666	1.13762	0.161897	0.591353	0.186025	NM_001042699.1	212073	Mus musculus RIKEN cDNA 4831426I19 gene (4831426I19Rik), transcript variant 1, mRNA.
ILMN_2669690	Mpst	1.10877	1.50661	1.49584	0.14896	0.59131	0.580951	NM_138670.2	246221	Mus musculus mercaptopyruvate sulfurtransferase (Mpst), nuclear gene encoding mitochondrial protein, mRNA.
ILMN_2531581	LOC381215	1.03612	1.50618	1.32442	0.0511922	0.59089	0.405358	XM_355149.1
ILMN_2474887	Whsc2	1.06684	1.50599	1.42279	0.0933416	0.590711	0.508727	NM_011914.2	24116	Mus musculus Wolf-Hirschhorn syndrome candidate 2 (human) (Whsc2), mRNA.
ILMN_2819679	Tmem50a	0.93091	1.50586	1.3527	-0.103286	0.59059	0.435843	NM_027935.2	71817	Mus musculus transmembrane protein 50A (Tmem50a), mRNA.
ILMN_2589181	Eef2	1.05524	1.50569	1.50804	0.0775721	0.590424	0.592671	NM_007907.1	13629	Mus musculus eukaryotic translation elongation factor 2 (Eef2), mRNA.
ILMN_2637742	Padi1	1.0312	1.5039	1.4493	0.0443259	0.588709	0.535354	NM_011059.2	18599	Mus musculus peptidyl arginine deiminase, type I (Padi1), mRNA.
ILMN_2536649	LOC665235	0.984009	1.50381	1.19562	-0.0232571	0.588619	0.257763	XR_031650.1	665235	PREDICTED: Mus musculus similar to hCG1642689 (LOC665235), misc RNA.
ILMN_3111575	Mef2b	1.00107	1.50376	1.38238	0.00154879	0.588574	0.467159	NM_001045484.1	17259	Mus musculus myocyte enhancer factor 2B (Mef2b), transcript variant 2, mRNA.
ILMN_2748499	Fshprh1	0.998079	1.50368	1.64329	-0.00277441	0.5885	0.716589	NM_145924.1
ILMN_2641278	Mfn2	1.05312	1.50354	1.30574	0.0746728	0.588359	0.384867	NM_133201.2	170731	Mus musculus mitofusin 2 (Mfn2), nuclear gene encoding mitochondrial protein, mRNA. XM_919144 XM_919157 XM_919164
ILMN_2982200	Mrpl13	1.06653	1.50327	1.55878	0.0929254	0.5881	0.640413	NM_026759.2	68537	Mus musculus mitochondrial ribosomal protein L13 (Mrpl13), mRNA.
ILMN_1241955	Dnali1	1.18975	1.50204	1.41478	0.25066	0.586925	0.500577
ILMN_2759484	C3	0.929853	1.50196	1.36563	-0.104925	0.586846	0.44957	NM_009778.1
ILMN_3008068	Scara5	1.04758	1.50042	1.2328	0.0670585	0.585371	0.301933	NM_028903.1	71145	Mus musculus scavenger receptor class A, member 5 (putative) (Scara5), mRNA.
ILMN_2628629	Cdh1	0.872756	1.50039	1.15691	-0.19635	0.585338	0.210275	NM_009864.2	12550	Mus musculus cadherin 1 (Cdh1), mRNA.
ILMN_2521620	Phf15	1.08636	1.5	1.37576	0.119507	0.584963	0.460226	NM_199299.3	76901	Mus musculus PHD finger protein 15 (Phf15), mRNA.
DOWN
ILMN_2710253	Cyr61	1.06234	0.315508	0.515391	0.0872479	-1.66425	-0.956262	NM_010516.1	16007	Mus musculus cysteine rich protein 61 (Cyr61), mRNA.
ILMN_2754985	Phlda1	0.968543	0.3234	0.346946	-0.0461119	-1.62861	-1.52722	NM_009344.1	21664	Mus musculus pleckstrin homology-like domain, family A, member 1 (Phlda1), mRNA.
ILMN_2662926	Egr1	1.00949	0.343321	0.468007	0.0136209	-1.54237	-1.0954	NM_007913.5	13653	Mus musculus early growth response 1 (Egr1), mRNA.
ILMN_2794645	Cyr61	0.975029	0.346908	0.489215	-0.0364828	-1.52738	-1.03146	NM_010516.1	16007	Mus musculus cysteine rich protein 61 (Cyr61), mRNA.
ILMN_2483786	1110004P21Rik	0.890307	0.412033	0.501671	-0.167625	-1.27917	-0.995186
ILMN_1251193	A630084D02Rik	0.895628	0.413797	0.442703	-0.159029	-1.27301	-1.17559
ILMN_2937596	Ngfb	0.820434	0.424056	0.412096	-0.285541	-1.23767	-1.27895	NM_013609.1	18049	Mus musculus nerve growth factor, beta (Ngfb), mRNA.
ILMN_2660233	Ngfb	0.890539	0.428024	0.377006	-0.167249	-1.22424	-1.40734	NM_013609.1	18049	Mus musculus nerve growth factor, beta (Ngfb), mRNA.
ILMN_1229745	Sertad4	1.04206	0.428074	0.374067	0.0594394	-1.22407	-1.41863	NM_198247.1	214791	Mus musculus SERTA domain containing 4 (Sertad4), mRNA.
ILMN_2959272	Rnu6	0.96447	0.428829	0.497182	-0.0521922	-1.22153	-1.00815	NR_003027.1	19862	Mus musculus U6 small nuclear RNA (Rnu6), non-coding RNA.
ILMN_2752569	Paip1	0.920994	0.461195	0.483529	-0.118737	-1.11655	-1.04833	NM_145457.3	218693	Mus musculus polyadenylate binding protein-interacting protein 1 (Paip1), transcript variant 1, mRNA.
ILMN_1235571	Cyr61	1.05733	0.463595	0.670067	0.0804309	-1.10906	-0.577623	NM_010516.1	16007	Mus musculus cysteine rich protein 61 (Cyr61), mRNA.
ILMN_1253178	Aldh3a1	0.682206	0.496316	0.44572	-0.55172	-1.01067	-1.16579	NM_007436.1	11670	Mus musculus aldehyde dehydrogenase family 3, subfamily A1 (Aldh3a1), mRNA.
ILMN_2571616	C430002D13Rik	0.747788	0.505057	0.554362	-0.4193	-0.985482	-0.851101
ILMN_2551741	0610010I05Rik	0.891041	0.506009	0.615118	-0.166436	-0.982766	-0.701064
ILMN_2868220	Inhba	1.13404	0.521911	0.607149	0.181476	-0.938124	-0.719877	NM_008380.1	16323	Mus musculus inhibin beta-A (Inhba), mRNA.
ILMN_2833706	Fgf7	1.03752	0.522317	0.470812	0.0531345	-0.937002	-1.08678	NM_008008.3	14178	Mus musculus fibroblast growth factor 7 (Fgf7), mRNA.
ILMN_2937735	Irak2	1.05315	0.533831	0.657631	0.0747087	-0.905544	-0.60465	NM_172161.2	108960	Mus musculus interleukin-1 receptor-associated kinase 2 (Irak2), mRNA.
ILMN_2451115	1500001E21Rik	1.03394	0.545202	0.592101	0.0481527	-0.875137	-0.756084
ILMN_1227494	Egr3	1.04542	0.548475	0.504407	0.0640878	-0.866503	-0.98734
ILMN_2684563	Cldnd1	0.858424	0.556454	0.626275	-0.220237	-0.845664	-0.675132	NM_171826.2	224250	Mus musculus claudin domain containing 1 (Cldnd1), mRNA.
ILMN_2507810	mtDNA_ND5	0.902723	0.55723	0.61175	-0.147645	-0.843656	-0.708986
ILMN_2988299	Srf	1.01782	0.558548	0.769946	0.0254774	-0.840246	-0.377171	NM_020493.1	20807	Mus musculus serum response factor (Srf), mRNA.
ILMN_2683593	Fubp1	1.0507	0.56016	0.577661	0.0713526	-0.83609	-0.791706	NM_057172.1
ILMN_2778655	Vcam1	0.88342	0.565047	0.471243	-0.178828	-0.823558	-1.08546	NM_011693.2	22329	Mus musculus vascular cell adhesion molecule 1 (Vcam1), mRNA.
ILMN_2550570	Fibp	0.776224	0.568998	0.606993	-0.365455	-0.813505	-0.720248
ILMN_2937738	Irak2	1.06085	0.571064	0.689149	0.0852221	-0.808276	-0.537112	NM_172161.2	108960	Mus musculus interleukin-1 receptor-associated kinase 2 (Irak2), mRNA.
ILMN_2726371	Nqo1	0.855711	0.57236	0.623224	-0.224805	-0.805005	-0.682177	NM_008706.4	18104	Mus musculus NAD(P)H dehydrogenase, quinone 1 (Nqo1), mRNA.
ILMN_2695412	AI451617	0.954531	0.575836	0.506658	-0.0671365	-0.796269	-0.980916	NM_199146.1	209387	Mus musculus expressed sequence AI451617 (AI451617), mRNA.
ILMN_1232741	Fdps	0.947524	0.579207	0.616901	-0.0777656	-0.78785	-0.69689
ILMN_1216764	Ier3	0.851001	0.581834	0.655394	-0.232768	-0.781321	-0.609565	NM_133662.2	15937	Mus musculus immediate early response 3 (Ier3), mRNA.
ILMN_2416218	5530400B01Rik	1.08183	0.582316	0.575965	0.11347	-0.780127	-0.795947
ILMN_2840091	Ugcg	1.02909	0.582512	0.572768	0.0413696	-0.77964	-0.803977	NM_011673.2	22234	Mus musculus UDP-glucose ceramide glucosyltransferase (Ugcg), mRNA.
ILMN_2479290	Fas	0.977975	0.583654	0.496617	-0.03213	-0.776815	-1.0098	NM_007987.1	14102	Mus musculus Fas (TNF receptor superfamily member 6) (Fas), mRNA.
ILMN_1247823	Lrp8	1.10786	0.583985	0.66056	0.14778	-0.775996	-0.598239	NM_001080926.1	16975	Mus musculus low density lipoprotein receptor-related protein 8, apolipoprotein e receptor (Lrp8), transcript variant 2, mRNA.
ILMN_1252479	LOC100041567	0.880878	0.584812	0.604026	-0.182985	-0.773954	-0.727318	XM_001476645.1	100041567	PREDICTED: Mus musculus similar to p47 protein (LOC100041567), mRNA.
ILMN_1212848	Rybp	0.924012	0.585836	0.613074	-0.114017	-0.771431	-0.705866	NM_019743.3	56353	Mus musculus RING1 and YY1 binding protein (Rybp), mRNA.
ILMN_2771176	Ccl7	0.875551	0.588145	0.372094	-0.191738	-0.765755	-1.42626
ILMN_3163340	Rbm45	0.884407	0.592013	0.632149	-0.177218	-0.7563	-0.661663	NM_153405.2	241490	Mus musculus RNA binding motif protein 45 (Rbm45), mRNA.
ILMN_2450767	Dusp4	1.07123	0.593151	0.602055	0.0992721	-0.753529	-0.732033
ILMN_2495796	mtDNA_ND3	0.983248	0.593591	0.601602	-0.0243722	-0.75246	-0.733118
ILMN_2434853	mtDNA_ND2	0.954828	0.596484	0.5953	-0.0666869	-0.745444	-0.748311
ILMN_2623867	Ostm1	0.94944	0.597692	0.822726	-0.0748515	-0.742527	-0.281517	NM_172416.2	14628	Mus musculus osteopetrosis associated transmembrane protein 1 (Ostm1), mRNA.
ILMN_2511089	Ugcg	0.991137	0.603539	0.563152	-0.0128442	-0.72848	-0.828404
ILMN_1236308	LOC268730	1.00082	0.604688	0.696126	0.00117551	-0.725738	-0.52258	XM_193754.2
ILMN_2629582	Plau	0.938927	0.605799	0.538556	-0.0909157	-0.723089	-0.892831	NM_008873.2	18792	Mus musculus plasminogen activator, urokinase (Plau), mRNA.
ILMN_2606210	Dpt	0.956023	0.606938	0.49959	-0.0648829	-0.720379	-1.00118	NM_019759.2	56429	Mus musculus dermatopontin (Dpt), mRNA.
ILMN_3131887	Spag9	0.871094	0.607422	0.635831	-0.1991	-0.719229	-0.653285	NM_001025430.1	70834	Mus musculus sperm associated antigen 9 (Spag9), transcript variant 4, mRNA.
ILMN_3127066	Mark2	0.922449	0.608163	0.668222	-0.116459	-0.717469	-0.581602	NM_007928.2	13728	Mus musculus MAP/microtubule affinity-regulating kinase 2 (Mark2), transcript variant 1, mRNA.
ILMN_2557387	E430005I09Rik	1.07085	0.608476	0.60974	0.0987572	-0.716728	-0.713734
ILMN_2860804	Tfrc	0.909661	0.613665	0.709707	-0.136599	-0.704477	-0.494705	NM_011638.3	22042	Mus musculus transferrin receptor (Tfrc), mRNA.
ILMN_2605031	E330018D03Rik	0.910844	0.614231	0.723103	-0.134723	-0.703148	-0.467726	NM_177133.2	320319	Mus musculus RIKEN cDNA E330018D03 gene (E330018D03Rik), mRNA.
ILMN_1232716	Cyp1b1	0.788377	0.615242	0.576435	-0.343042	-0.700773	-0.794769	NM_009994.1	13078	Mus musculus cytochrome P450, family 1, subfamily b, polypeptide 1 (Cyp1b1), mRNA.
ILMN_2965660	Apcdd1	0.999189	0.615496	0.624703	-0.00117007	-0.700179	-0.678757	NM_133237.2	494504	Mus musculus adenomatosis polyposis coli down-regulated 1 (Apcdd1), mRNA.
ILMN_2904641	Snora65	1.01206	0.616285	0.687955	0.0172993	-0.69833	-0.539615	NR_002898.1	104367	Mus musculus small nucleolar RNA, H/ACA box 65 (Snora65) on chromosome 2.
ILMN_2902979	Fas	0.942976	0.617036	0.52918	-0.0847067	-0.696573	-0.918168	NM_007987.1	14102	Mus musculus Fas (TNF receptor superfamily member 6) (Fas), mRNA.
ILMN_2664129	Hist1h4h	1.04854	0.617465	0.670213	0.0683781	-0.695572	-0.577309	NM_153173.2	69386	Mus musculus histone cluster 1, H4h (Hist1h4h), mRNA.
ILMN_2592093	Ift20	0.99713	0.618386	0.703049	-0.00414642	-0.693421	-0.508302	NM_018854.3	55978	Mus musculus intraflagellar transport 20 homolog (Chlamydomonas) (Ift20), mRNA.
ILMN_3122961	Gbp2	0.992047	0.618652	0.610542	-0.0115202	-0.692801	-0.711837	NM_010260.1	14469	Mus musculus guanylate binding protein 2 (Gbp2), mRNA.
ILMN_2640862	Lrig1	0.963159	0.620492	0.616744	-0.0541535	-0.688515	-0.697255	NM_008377.2	16206	Mus musculus leucine-rich repeats and immunoglobulin-like domains 1 (Lrig1), mRNA.
ILMN_1257107	LOC100043821	0.976438	0.620831	0.631939	-0.0344001	-0.687727	-0.662143	XM_001481017.1	100043821	PREDICTED: Mus musculus hypothetical protein LOC100043821 (LOC100043821), mRNA.
ILMN_1245710	Ccl2	0.935113	0.622163	0.499332	-0.0967866	-0.684636	-1.00193	NM_011333.3	20296	Mus musculus chemokine (C-C motif) ligand 2 (Ccl2), mRNA.
ILMN_2672528	Pabpn1	1.05291	0.622217	0.598836	0.0743764	-0.684511	-0.739768	NM_019402.1	54196	Mus musculus poly(A) binding protein, nuclear 1 (Pabpn1), mRNA.
ILMN_2734755	Col4a5	0.891269	0.622707	0.579867	-0.166067	-0.683375	-0.786205
ILMN_2960700	Prf1	0.897111	0.62274	0.726252	-0.156642	-0.683299	-0.461457	NM_011073.2	18646	Mus musculus perforin 1 (pore forming protein) (Prf1), mRNA.
ILMN_2835117	Ccl7	1.06466	0.622996	0.368207	0.0903961	-0.682706	-1.44141	NM_013654.2	20306	Mus musculus chemokine (C-C motif) ligand 7 (Ccl7), mRNA.
ILMN_1240346	Socs5	0.966317	0.625286	0.584924	-0.0494319	-0.677411	-0.77368	NM_019654.2	56468	Mus musculus suppressor of cytokine signaling 5 (Socs5), mRNA.
ILMN_2763245	Cxcl1	0.946294	0.625387	0.604726	-0.0796391	-0.677179	-0.725646	NM_008176.1	14825	Mus musculus chemokine (C-X-C motif) ligand 1 (Cxcl1), mRNA.
ILMN_1245733	Ddx49	0.991376	0.629158	0.66694	-0.0124961	-0.668505	-0.58437	NM_001024922.2	234374	Mus musculus DEAD (Asp-Glu-Ala-Asp) box polypeptide 49 (Ddx49), mRNA.
ILMN_2726837	Nppb	1.0202	0.629703	0.629307	0.0288492	-0.667257	-0.668164	NM_008726.3	18158	Mus musculus natriuretic peptide precursor type B (Nppb), mRNA.
ILMN_1230375	LOC383125	0.963066	0.632297	0.722341	-0.0542929	-0.661327	-0.469248	XM_356890.1
ILMN_1250815	Wsb1	1.02191	0.632442	0.669492	0.0312692	-0.660994	-0.578862	NM_001042565.2	78889	Mus musculus WD repeat and SOCS box-containing 1 (Wsb1), transcript variant 2, mRNA.
ILMN_2674763	LOC666979	1.05493	0.634078	0.632216	0.0771539	-0.657267	-0.661511	XR_033873.1	666979	PREDICTED: Mus musculus similar to gamma actin-like protein (LOC666979), misc RNA.
ILMN_2760514	Agps	0.855174	0.634968	0.707555	-0.225711	-0.655245	-0.499085	NM_172666.2	228061	Mus musculus alkylglycerone phosphate synthase (Agps), mRNA.
ILMN_2619848	Tfrc	1.02266	0.635977	0.712701	0.0323307	-0.652953	-0.488632	NM_011638.3	22042	Mus musculus transferrin receptor (Tfrc), mRNA.
ILMN_2491831	D11Bwg0414e	0.987452	0.637239	0.726299	-0.0182174	-0.650094	-0.461365
ILMN_3149024	Scoc	1.03386	0.638347	0.712801	0.0480447	-0.647588	-0.48843	NM_019708.3	56367	Mus musculus short coiled-coil protein (Scoc), transcript variant 2, mRNA.
ILMN_1215167	Ddx5	1.07222	0.638789	0.797379	0.100605	-0.646588	-0.326663	NM_007840.3	13207	Mus musculus DEAD (Asp-Glu-Ala-Asp) box polypeptide 5 (Ddx5), mRNA.
ILMN_2657911	Cnot4	0.920439	0.639326	0.605228	-0.119605	-0.645377	-0.724449	NM_016877.3	53621	Mus musculus CCR4-NOT transcription complex, subunit 4 (Cnot4), mRNA.
ILMN_1259905	Sfrs11	1.0696	0.64019	0.619182	0.0970709	-0.643429	-0.691564	NM_001093753.1	69207	Mus musculus splicing factor, arginine/serine-rich 11 (Sfrs11), transcript variant 1, mRNA.
ILMN_1239677	2010107E04Rik	0.931087	0.640608	0.669735	-0.103012	-0.642487	-0.578337	NM_027360.2	70257	Mus musculus RIKEN cDNA 2010107E04 gene (2010107E04Rik), mRNA.
ILMN_2747923	Slc40a1	1.23023	0.64131	0.918388	0.298924	-0.640907	-0.122824	NM_016917.2	53945	Mus musculus solute carrier family 40 (iron-regulated transporter), member 1 (Slc40a1), mRNA.
ILMN_1255925	Col8a1	1.05482	0.641608	0.551698	0.0769971	-0.640235	-0.858049
ILMN_2625451	Ankrd1	0.957994	0.642096	0.576137	-0.061911	-0.639138	-0.795515	NM_013468.3	107765	Mus musculus ankyrin repeat domain 1 (cardiac muscle) (Ankrd1), mRNA.
ILMN_2758073	Dmtf1	1.0001	0.643128	0.653377	0.000147855	-0.636822	-0.614012	NM_011806.2	23857	Mus musculus cyclin D binding myb-like transcription factor 1 (Dmtf1), mRNA.
ILMN_1229193	Msn	0.898325	0.643163	0.63732	-0.154691	-0.636743	-0.649911
ILMN_2683374	Asna1	1.07321	0.643336	0.81661	0.101927	-0.636357	-0.292281	NM_019652.1	56495	Mus musculus arsA arsenite transporter, ATP-binding, homolog 1 (bacterial) (Asna1), mRNA.
ILMN_1234412	LOC674427	0.979326	0.643533	0.638452	-0.0301386	-0.635913	-0.64735	XR_030796.1	674427	PREDICTED: Mus musculus similar to ribosomal protein L7a (LOC674427), misc RNA.
ILMN_2972478	Nlgn2	0.84507	0.643726	0.617157	-0.242857	-0.635481	-0.696289	NM_198862.2	216856	Mus musculus neuroligin 2 (Nlgn2), mRNA.
ILMN_2825803	Parp14	0.979603	0.644659	0.660762	-0.0297312	-0.633392	-0.597797	NM_001039530.1	547253	Mus musculus poly (ADP-ribose) polymerase family, member 14 (Parp14), mRNA. XM_901644 XM_916789 XM_924484 XM_924488
ILMN_2974069	Slc35a3	0.98204	0.645833	0.696839	-0.026146	-0.630766	-0.521103	NM_144902.3	229782	Mus musculus solute carrier family 35 (UDP-N-acetylglucosamine (UDP-GlcNAc) transporter), member 3 (Slc35a3), mRNA.
ILMN_2710354	Acta2	1.02812	0.646401	0.644121	0.0400066	-0.629499	-0.634596	NM_007392.2	11475	Mus musculus actin, alpha 2, smooth muscle, aorta (Acta2), mRNA.
ILMN_2848463	Mthfsd	1	0.646744	0.61759	0	-0.628732	-0.695279	NM_172761.1	234814	Mus musculus methenyltetrahydrofolate synthetase domain containing (Mthfsd), mRNA.
ILMN_1255317	Arnt	1.04547	0.646836	0.747556	0.0641535	-0.628527	-0.419747
ILMN_2585738	A730086L23Rik	1.04571	0.647449	0.763934	0.0644818	-0.627161	-0.38848
ILMN_2479681	Mex3a	0.988948	0.648983	0.594607	-0.0160337	-0.623747	-0.749993	NM_001029890.1	72640	Mus musculus mex3 homolog A (C. elegans) (Mex3a), mRNA.
ILMN_2972585	Pvr	0.905992	0.650826	0.681129	-0.14243	-0.619655	-0.553999	NM_027514.1	52118	Mus musculus poliovirus receptor (Pvr), mRNA.
ILMN_3147112	Mapk6	1.20988	0.651268	0.807477	0.274864	-0.618676	-0.308508	NM_027418.1	50772	Mus musculus mitogen-activated protein kinase 6 (Mapk6), transcript variant 2, mRNA.
ILMN_1231803	Dmtf1	1.04173	0.651537	0.72694	0.0589782	-0.61808	-0.460092	NM_011806.2	23857	Mus musculus cyclin D binding myb-like transcription factor 1 (Dmtf1), mRNA.
ILMN_1238820	LOC332788	0.947616	0.651697	0.757553	-0.0776251	-0.617727	-0.40058	XM_285750.2
ILMN_1240420	Arid1b	0.934731	0.651751	0.614138	-0.097377	-0.617608	-0.703365	NM_001085355.1	239985	Mus musculus AT rich interactive domain 1B (SWI-like) (Arid1b), mRNA.
ILMN_2830661	Top2a	1.00066	0.652097	0.685828	0.000955111	-0.616841	-0.544082	NM_011623.1	21973	Mus musculus topoisomerase (DNA) II alpha (Top2a), mRNA.
ILMN_1213322	Chd2	0.95256	0.654266	0.632765	-0.0701185	-0.61205	-0.660259	NM_001081345.1	244059	Mus musculus chromodomain helicase DNA binding protein 2 (Chd2), mRNA.
ILMN_3153753	Cacnb3	1.07645	0.654478	0.651893	0.106287	-0.611583	-0.617293	NM_007581.2	12297	Mus musculus calcium channel, voltage-dependent, beta 3 subunit (Cacnb3), transcript variant 1, mRNA.
ILMN_2659644	Map2k3	1.08142	0.654838	0.731343	0.11293	-0.610791	-0.45138	NM_008928.3	26397	Mus musculus mitogen activated protein kinase kinase 3 (Map2k3), mRNA.
ILMN_1220813	Dtx3l	0.802829	0.655172	0.602122	-0.316835	-0.610053	-0.731872	NM_001013371.2	209200	Mus musculus deltex 3-like (Drosophila) (Dtx3l), mRNA.
ILMN_1239921	Man1b1	1.01184	0.655245	0.642352	0.0169843	-0.609894	-0.638565	NM_001029983.1	227619	Mus musculus mannosidase, alpha, class 1B, member 1 (Man1b1), mRNA.
ILMN_3144289	Traf3	1.06831	0.655814	0.72093	0.0953245	-0.608641	-0.472068	NM_011632.2	22031	Mus musculus Tnf receptor-associated factor 3 (Traf3), transcript variant 1, mRNA.
ILMN_2737867	Mtap1b	0.86483	0.656726	0.664506	-0.209512	-0.606636	-0.589647	NM_008634.1	17755	Mus musculus microtubule-associated protein 1 B (Mtap1b), mRNA.
ILMN_1230278	LOC100044702	0.900518	0.657849	0.586544	-0.151174	-0.604171	-0.769689	XM_001472699.1	100044702	PREDICTED: Mus musculus similar to LPS-induced CXC chemokine (LOC100044702), mRNA.
ILMN_1248039	mtDNA_COXII	1.06877	0.658652	0.677492	0.0959515	-0.602413	-0.561723
ILMN_1214412	Antxr2	0.946725	0.658789	0.689677	-0.0789831	-0.602111	-0.536008	NM_133738.1	71914	Mus musculus anthrax toxin receptor 2 (Antxr2), mRNA.
ILMN_2794796	E2f4	0.911499	0.658963	0.677283	-0.133686	-0.601731	-0.562169	NM_148952.1	104394	Mus musculus E2F transcription factor 4 (E2f4), mRNA.
ILMN_3157483	Ets1	1.20328	0.659619	0.807951	0.266974	-0.600295	-0.307661	NM_001038642.1	23871	Mus musculus E26 avian leukemia oncogene 1, 5' domain (Ets1), transcript variant 2, mRNA.
ILMN_2776603	Ccl9	1.09681	0.659628	0.526782	0.133318	-0.600275	-0.924721	NM_011338.2	20308	Mus musculus chemokine (C-C motif) ligand 9 (Ccl9), mRNA.
ILMN_3093089	Tardbp	0.833686	0.660178	0.745662	-0.262424	-0.599074	-0.423406	NM_001008545.1	230908	Mus musculus TAR DNA binding protein (Tardbp), transcript variant 2, mRNA.
ILMN_2757489	Ppp1r11	0.961862	0.660365	0.679853	-0.056098	-0.598664	-0.556706	NM_029632.1	76497	Mus musculus protein phosphatase 1, regulatory (inhibitor) subunit 11 (Ppp1r11), mRNA.
ILMN_2588055	Actb	0.907377	0.660656	0.639344	-0.140226	-0.598029	-0.645335	NM_007393.3	11461	Mus musculus actin, beta (Actb), mRNA.
ILMN_2612407	Wdsub1	0.920945	0.660678	0.702772	-0.118814	-0.597982	-0.508871	NM_028118.1	72137	Mus musculus WD repeat, SAM and U-box domain containing 1 (Wdsub1), mRNA.
ILMN_2742599	Nfix	0.984348	0.660804	0.608163	-0.0227598	-0.597707	-0.717471	NM_010906.2	18032	Mus musculus nuclear factor I/X (Nfix), transcript variant 2, mRNA. XM_921228 XM_921240 XM_921250 XM_921261 XM_921270 XM_921288 XM_921293 XM_921299 XM_921300 XM_921307
ILMN_2849753	Erich1	0.831362	0.660961	0.718097	-0.266452	-0.597362	-0.477749	NM_001034862.1	234086	Mus musculus glutamate-rich 1 (Erich1), mRNA.
ILMN_1246153	Erdr1	1.05297	0.661312	0.657879	0.0744693	-0.596597	-0.604107	NM_133362.2	170942	Mus musculus erythroid differentiation regulator 1 (Erdr1), mRNA.
ILMN_2742675	Rock1	1.05879	0.66142	0.711532	0.0824107	-0.596362	-0.490999	NM_009071.2	19877	Mus musculus Rho-associated coiled-coil containing protein kinase 1 (Rock1), mRNA.
ILMN_1222584	Sfrs11	1.06759	0.661694	0.602998	0.0943594	-0.595765	-0.729775	NM_001093753.1	69207	Mus musculus splicing factor, arginine/serine-rich 11 (Sfrs11), transcript variant 1, mRNA.
ILMN_1258330	LOC384348	0.886316	0.662648	0.747241	-0.174107	-0.593686	-0.420355	XM_357593.1
ILMN_1213026	9630058J23Rik	0.933639	0.662956	0.6957	-0.0990634	-0.593016	-0.523464	NM_146105.3	226744	Mus musculus RIKEN cDNA 9630058J23 gene (9630058J23Rik), mRNA.
ILMN_2942989	Mtpn	1.01652	0.663969	0.63852	0.0236382	-0.590812	-0.647196	NM_008098.2	14489	Mus musculus myotrophin (Mtpn), mRNA.
ILMN_3158725	Raet1b	0.821449	0.664089	0.604381	-0.283757	-0.590551	-0.726469	NM_009017.1	19369	Mus musculus retinoic acid early transcript beta (Raet1b), mRNA.
ILMN_1227458	Nuak1	1.05827	0.664442	0.90193	0.0817075	-0.589784	-0.148912	NM_001004363.1	77976	Mus musculus NUAK family, SNF1-like kinase, 1 (Nuak1), mRNA.
ILMN_1259340	1810073M12Rik	0.920613	0.665274	0.699629	-0.119334	-0.58798	-0.515339
ILMN_2497068	Zmynd11	0.780375	0.665604	0.74141	-0.35776	-0.587264	-0.431657	NM_144516.2	66505	Mus musculus zinc finger, MYND domain containing 11 (Zmynd11), mRNA.
ILMN_2552490	6720463L11Rik	0.83359	0.66612	0.716448	-0.262589	-0.586145	-0.481066
ILMN_2657338	D930038J03Rik	1.01529	0.666393	0.698948	0.0218933	-0.585556	-0.516744	XM_355639.1
ILMN_2761662	Samd4b	1.0416	0.666419	0.719911	0.0588079	-0.585499	-0.47411	NM_175021.2	233033	Mus musculus sterile alpha motif domain containing 4B (Samd4b), mRNA.
ILMN_2974945	Cog6	0.955538	0.666435	0.753573	-0.065615	-0.585464	-0.408181	NM_026225.1	67542	Mus musculus component of oligomeric golgi complex 6 (Cog6), mRNA.
ILMN_3031099	Coq10b	1.25267	0.666467	0.830119	0.325001	-0.585395	-0.268611	NM_001039710.1	67876	Mus musculus coenzyme Q10 homolog B (S. cerevisiae) (Coq10b), transcript variant 1, mRNA.
ILMN_2768053	Supt16h	0.83828	0.666581	0.658649	-0.254495	-0.585147	-0.602418	NM_033618.3	114741	Mus musculus suppressor of Ty 16 homolog (S. cerevisiae) (Supt16h), mRNA.
ILMN_1253539	LOC432554	1.0291	0.66659	0.765193	0.0413884	-0.585129	-0.386104	XR_031980.1	432554	PREDICTED: Mus musculus similar to Ddx5 protein (LOC432554), misc RNA.

## Sheet: Table C
T3 + CORT regulated genes
PROBE_ID	SYMBOL	TH_FC	CORT_FC	CORTTH_FC	LOG2(TH/Ctrl)	LOG2(CORT/Ctrl)	LOG2(CORTTH/Ctrl)	REFSEQ_ID	ENTREZ_GENE_ID	DEFINITION
UP
ILMN_1232601	Cyb561	2.61185	3.7837	10.52	1.38507	1.9198	3.39506	NM_007805.4	13056	Mus musculus cytochrome b-561 (Cyb561), mRNA.
ILMN_2701664	Tsc22d3	1.09652	8.82413	7.2499	0.132937	3.14145	2.85796	NM_010286.3	14605	Mus musculus TSC22 domain family, member 3 (Tsc22d3), transcript variant 2, mRNA.
ILMN_1254031	Klf9	3.08665	2.17406	5.51767	1.62604	1.12039	2.46406	NM_010638.4	16601	Mus musculus Kruppel-like factor 9 (Klf9), mRNA.
ILMN_2430906	2310051E17Rik	2.23419	2.18833	5.24531	1.15975	1.12983	2.39103	XM_001479552.1	70273	PREDICTED: Mus musculus RIKEN cDNA 2310051E17 gene (2310051E17Rik), mRNA.
ILMN_1259322	Pdk4	0.763862	5.01936	4.71009	-0.388615	2.3275	2.23575	NM_013743.2	27273	Mus musculus pyruvate dehydrogenase kinase, isoenzyme 4 (Pdk4), mRNA.
ILMN_3150811	Tsc22d3	0.905664	5.40699	4.50626	-0.142952	2.43483	2.17193	NM_001077364.1	14605	Mus musculus TSC22 domain family, member 3 (Tsc22d3), transcript variant 1, mRNA.
ILMN_2813484	Per1	1.10791	4.63549	4.29077	0.147845	2.21272	2.10124	NM_011065.2	18626	Mus musculus period homolog 1 (Drosophila) (Per1), mRNA.
ILMN_2987862	Per2	1.15435	4.21097	3.91657	0.207081	2.07415	1.96959	NM_011066.1	18627	Mus musculus period homolog 2 (Drosophila) (Per2), mRNA.
ILMN_2524986	Ear3	1.06126	2.50077	3.79326	0.0857724	1.32237	1.92344	NM_017388.1	53876	Mus musculus eosinophil-associated, ribonuclease A family, member 3 (Ear3), mRNA.
ILMN_2638923	Rn18s	0.953732	3.68996	3.64996	-0.068344	1.88361	1.86788	NR_003278.1	19791	Mus musculus 18S RNA (Rn18s), non-coding RNA.
ILMN_1220280	Tas1r1	2.67975	1.2895	3.19618	1.4221	0.366814	1.67635	NM_031867.1	110326	Mus musculus taste receptor, type 1, member 1 (Tas1r1), mRNA.
ILMN_2770894	Map3k6	1.04762	3.81992	3.10181	0.0671142	1.93354	1.63311
ILMN_2822000	Slc10a6	1.11682	3.03154	3.06425	0.1594	1.60005	1.61554	NM_029415.1	75750	Mus musculus solute carrier family 10 (sodium/bile acid cotransporter family), member 6 (Slc10a6), mRNA.
ILMN_2813487	Per1	1.03749	3.06484	3.00811	0.0530937	1.61581	1.58886	NM_011065.2	18626	Mus musculus period homolog 1 (Drosophila) (Per1), mRNA.
ILMN_2622983	Dusp1	1.23375	3.02476	2.92945	0.303053	1.59682	1.55063	NM_013642.2	19252	Mus musculus dual specificity phosphatase 1 (Dusp1), mRNA.
ILMN_2738345	Lims2	1.07807	2.36183	2.91326	0.108447	1.23991	1.54263	NM_144862.3	225341	Mus musculus LIM and senescent cell antigen like domains 2 (Lims2), mRNA.
ILMN_2712075	Lcn2	1.00564	3.74313	2.821	0.00811075	1.90424	1.49621	NM_008491.1	16819	Mus musculus lipocalin 2 (Lcn2), mRNA.
ILMN_2588249	S3-12	1.01821	4.48281	2.80445	0.02603	2.1644	1.48772	NM_020568.2	57435	Mus musculus plasma membrane associated protein, S3-12 (S3-12), mRNA.
ILMN_2768972	Fam107a	0.989655	3.79655	2.78276	-0.0150022	1.92469	1.47652	NM_183187.3	268709	Mus musculus family with sequence similarity 107, member A (Fam107a), mRNA.
ILMN_2654074	Sesn1	0.94662	3.35324	2.76528	-0.0791431	1.74556	1.46743	NM_001013370.1	140742	Mus musculus sestrin 1 (Sesn1), mRNA.
ILMN_2637714	Rasa3	1.0026	2.87209	2.7578	0.00374755	1.5221	1.46352	NM_009025.2	19414	Mus musculus RAS p21 protein activator 3 (Rasa3), mRNA.
ILMN_2987863	Per2	1.21856	3.03074	2.6825	0.285175	1.59967	1.42358	NM_011066.1	18627	Mus musculus period homolog 2 (Drosophila) (Per2), mRNA.
ILMN_1219154	Mt2	0.916546	3.40139	2.57118	-0.12572	1.76612	1.36243	NM_008630.2	17750	Mus musculus metallothionein 2 (Mt2), mRNA.
ILMN_2517483	D15Bwg0759e	1.04886	2.9772	2.55157	0.068822	1.57396	1.35139
ILMN_1226935	Orm1	1.22734	3.4372	2.54054	0.295541	1.78123	1.34514	NM_008768.1	18405	Mus musculus orosomucoid 1 (Orm1), mRNA.
ILMN_2616226	Dbp	1.79148	1.49578	2.51547	0.84115	0.5809	1.33083	NM_016974.1	13170	Mus musculus D site albumin promoter binding protein (Dbp), mRNA.
ILMN_2718266	Fkbp5	0.967671	2.66658	2.46575	-0.0474111	1.41499	1.30203	NM_010220.2	14229	Mus musculus FK506 binding protein 5 (Fkbp5), mRNA.
ILMN_3136744	Sesn1	0.965633	3.02137	2.44037	-0.0504536	1.5952	1.2871	NM_001013370.1	140742	Mus musculus sestrin 1 (Sesn1), mRNA.
ILMN_1255287	Mela	0.927795	2.71299	2.43678	-0.108123	1.43988	1.28498
ILMN_1230073	Rn18s	0.901801	2.44641	2.42667	-0.14912	1.29067	1.27898	NR_003278.1	19791	Mus musculus 18S RNA (Rn18s), non-coding RNA.
ILMN_2942674	Lims2	1.06874	1.89362	2.37316	0.0959106	0.921145	1.24681	NM_144862.1	225341	Mus musculus LIM and senescent cell antigen like domains 2 (Lims2), mRNA.
ILMN_1260061	D17H6S56E-5	0.932824	2.1958	2.36807	-0.100323	1.13475	1.24371	NM_033075.2	110956	Mus musculus DNA segment, Chr 17, human D6S56E 5 (D17H6S56E-5), mRNA.
ILMN_1253191	E230024B12Rik	1.47988	1.20412	2.28067	0.565482	0.267981	1.18946
ILMN_1232884	Sphk1	1.04591	3.24329	2.27268	0.0647562	1.69746	1.18439	NM_011451.2	20698	Mus musculus sphingosine kinase 1 (Sphk1), transcript variant 1, mRNA.
ILMN_2727013	Nr1h4	1.14504	2.10765	2.26062	0.195401	1.07563	1.17672	NM_009108.1	20186	Mus musculus nuclear receptor subfamily 1, group H, member 4 (Nr1h4), mRNA.
ILMN_1255766	Sh3bp2	1.09972	2.34995	2.22504	0.137134	1.23263	1.15383	NM_011893.2	24055	Mus musculus SH3-domain binding protein 2 (Sh3bp2), mRNA.
ILMN_2868480	Ear4	1.08081	1.75253	2.2138	0.11211	0.809435	1.14653	NM_001017422.1	53877	Mus musculus eosinophil-associated, ribonuclease A family, member 4 (Ear4), mRNA.
ILMN_1243992	Ptrf	0.97998	2.35324	2.18968	-0.0291763	1.23465	1.13072	NM_008986.1
ILMN_2605645	Gsn	1.09481	2.25414	2.18431	0.130677	1.17258	1.12718
ILMN_3059476	Sesn1	0.942149	2.34936	2.1435	-0.0859732	1.23227	1.09997	NM_001013370.1	140742	Mus musculus sestrin 1 (Sesn1), mRNA.
ILMN_1247996	LOC673501	0.907687	1.85232	2.13314	-0.139734	0.889333	1.09298	XM_001005723.1	673501	PREDICTED: Mus musculus hypothetical protein LOC673501 (LOC673501), mRNA.
ILMN_2714031	Errfi1	1.20514	1.45768	2.10285	0.269204	0.543673	1.07235	NM_133753.1	74155	Mus musculus ERBB receptor feedback inhibitor 1 (Errfi1), mRNA.
ILMN_2665545	Rin3	0.984918	2.36145	2.07975	-0.0219242	1.23967	1.05641	NM_177620.3	217835	Mus musculus Ras and Rab interactor 3 (Rin3), mRNA.
ILMN_1224842	LOC385068	0.932985	1.84172	2.07594	-0.100075	0.881051	1.05376	XM_358030.1
ILMN_1229082	Klhl21	1.34703	1.57133	2.05336	0.429782	0.65199	1.03799	NM_001033352.3	242785	Mus musculus kelch-like 21 (Drosophila) (Klhl21), mRNA.
ILMN_2452855	1110003O08Rik	0.974795	2.23159	2.02913	-0.0368286	1.15807	1.02086
ILMN_2619697	B3gnt9	1.00131	1.77095	2.02613	0.00189517	0.824523	1.01872	NM_178879.3	97440	Mus musculus UDP-GlcNAc:betaGal beta-1,3-N-acetylglucosaminyltransferase 9 (B3gnt9), mRNA.
ILMN_2793062	Rasl11b	0.854862	2.54451	2.02177	-0.226236	1.34739	1.01562	NM_026878.1	68939	Mus musculus RAS-like, family 11, member B (Rasl11b), mRNA.
ILMN_1232396	Ear2	1.04814	1.70963	2.02174	0.0678268	0.773682	1.0156	NM_007895.2	13587	Mus musculus eosinophil-associated, ribonuclease A family, member 2 (Ear2), mRNA.
ILMN_1255967	B430216N15Rik	1.40834	1.18205	2.02149	0.494	0.241289	1.01542
ILMN_2733887	Mknk2	0.976843	2.17905	2.01971	-0.0338018	1.1237	1.01415	NM_021462.3	17347	Mus musculus MAP kinase-interacting serine/threonine kinase 2 (Mknk2), mRNA.
ILMN_1260112	2400003C14Rik	1.1519	1.67089	2.00352	0.204014	0.740613	1.00253	NM_028018.1	71955	Mus musculus RIKEN cDNA 2400003C14 gene (2400003C14Rik), mRNA.
ILMN_2450735	Rn18s	1.0349	2.00775	1.9975	0.0494875	1.00558	0.998195	NR_003278.1	19791	Mus musculus 18S RNA (Rn18s), non-coding RNA.
ILMN_2947292	Map3k6	1.03217	2.3092	1.99643	0.0456828	1.2074	0.997419	NM_016693.3	53608	Mus musculus mitogen-activated protein kinase kinase kinase 6 (Map3k6), mRNA.
ILMN_2699621	Dlk2	1.07075	2.13002	1.99235	0.0986159	1.09087	0.994472	NM_207666.2	106565	Mus musculus delta-like 2 homolog (Drosophila) (Dlk2), mRNA.
ILMN_2420341	9629514_325	1.4972	1.73788	1.98702	0.582264	0.79733	0.990609
ILMN_2765047	Chrd	0.933165	2.43401	1.97499	-0.0997956	1.28333	0.981845	NM_009893.1	12667	Mus musculus chordin (Chrd), mRNA.
ILMN_2791272	Por	1.25892	1.58362	1.96412	0.332191	0.663226	0.973886	NM_008898.1	18984	Mus musculus P450 (cytochrome) oxidoreductase (Por), mRNA.
ILMN_2706819	Rasl11b	0.864362	2.40248	1.94858	-0.210293	1.26453	0.962424	NM_026878.1	68939	Mus musculus RAS-like, family 11, member B (Rasl11b), mRNA.
ILMN_2763679	Sipa1l1	0.958746	1.85289	1.94414	-0.0607788	0.88978	0.959134	NM_172579.1	217692	Mus musculus signal-induced proliferation-associated 1 like 1 (Sipa1l1), mRNA.
ILMN_2772410	Anxa4	0.973076	2.1891	1.94149	-0.0393754	1.13034	0.957163
ILMN_2445165	Vdr	0.985782	2.32405	1.94046	-0.0206595	1.21664	0.9564	NM_009504.2	22337	Mus musculus vitamin D receptor (Vdr), mRNA.
ILMN_1218981	Aldh1a7	0.979365	1.89841	1.93651	-0.0300813	0.924794	0.953457	NM_011921.2	26358	Mus musculus aldehyde dehydrogenase family 1, subfamily A7 (Aldh1a7), mRNA.
ILMN_1252259	LOC384836	1.04152	2.15614	1.9269	0.0586853	1.10845	0.946278	XM_357889.1
ILMN_1232447	Por	1.17524	1.55239	1.92637	0.23296	0.63449	0.945882	NM_008898.1	18984	Mus musculus P450 (cytochrome) oxidoreductase (Por), mRNA.
ILMN_1213954	Sgk1	1.05346	1.91548	1.9164	0.0751366	0.937705	0.938402	NM_011361.1	20393	Mus musculus serum/glucocorticoid regulated kinase 1 (Sgk1), mRNA.
ILMN_2473531	Pik3r1	0.850834	1.95035	1.91636	-0.23305	0.96373	0.93837	NM_001024955.1	18708	Mus musculus phosphatidylinositol 3-kinase, regulatory subunit, polypeptide 1 (p85 alpha) (Pik3r1), transcript variant 1, mRNA.
ILMN_2676052	Tef	0.933203	2.06192	1.88705	-0.0997367	1.04399	0.91613	NM_017376.2	21685	Mus musculus thyrotroph embryonic factor (Tef), transcript variant 1, mRNA.
ILMN_2653567	Rhoj	0.98333	1.96013	1.87813	-0.0242531	0.970947	0.909294	NM_023275.2	80837	Mus musculus ras homolog gene family, member J (Rhoj), mRNA.
ILMN_1237939	Prkrir	1.11464	1.89849	1.87541	0.156572	0.924853	0.907206	NM_028410.1	72981	Mus musculus protein-kinase, interferon-inducible double stranded RNA dependent inhibitor, repressor of (P58 repressor) (Prkrir), mRNA.
ILMN_2692615	Tgm2	1.31272	2.04637	1.87039	0.392562	1.03307	0.903341	NM_009373.3	21817	Mus musculus transglutaminase 2, C polypeptide (Tgm2), mRNA.
ILMN_2447100	D15Mit260	1.05227	2.1028	1.86476	0.0735074	1.07231	0.898993
ILMN_2671601	Selk	0.970171	1.63526	1.85027	-0.0436886	0.709523	0.887733	NM_019979.1
ILMN_2509988	Lbr	1.1274	1.45817	1.84904	0.173004	0.544162	0.886775
ILMN_2464474	9430029L20Rik	1.00224	1.92653	1.84577	0.00323293	0.946003	0.884219
ILMN_1227465	9628654_5	1.34118	1.52737	1.84532	0.423507	0.611051	0.883872
ILMN_1247916	Lims2	1.03377	1.67695	1.82673	0.0479206	0.745836	0.86926	NM_144862.3	225341	Mus musculus LIM and senescent cell antigen like domains 2 (Lims2), mRNA.
ILMN_2737713	Edn1	1.13547	1.85534	1.82521	0.18329	0.891685	0.868065	NM_010104.2	13614	Mus musculus endothelin 1 (Edn1), mRNA.
ILMN_2909782	Rras2	0.954972	1.71083	1.81356	-0.0664699	0.774701	0.858821	NM_025846.1	66922	Mus musculus related RAS viral (r-ras) oncogene homolog 2 (Rras2), mRNA.
ILMN_2491125	Tbl1xr1	1.15205	1.76775	1.80718	0.204199	0.821916	0.853744	NM_030732.3	81004	Mus musculus transducin (beta)-like 1X-linked receptor 1 (Tbl1xr1), mRNA.
ILMN_2544674	2310045K21Rik	1.01869	1.7836	1.8041	0.0267094	0.834796	0.851278
ILMN_2979237	Gsta1	0.940884	2.31674	1.79029	-0.0879118	1.2121	0.840195	NM_008181.2	14857	Mus musculus glutathione S-transferase, alpha 1 (Ya) (Gsta1), mRNA.
ILMN_2445166	Vdr	0.915968	2.00964	1.77054	-0.126631	1.00694	0.824187	NM_009504.3	22337	Mus musculus vitamin D receptor (Vdr), mRNA.
ILMN_2611180	Ccdc3	1.08021	1.79172	1.76843	0.111308	0.841346	0.822473	XM_129987.2
ILMN_1241854	Lrrc59	1.0577	1.67858	1.76496	0.0809293	0.747245	0.819632	NM_133807.1	98238	Mus musculus leucine rich repeat containing 59 (Lrrc59), mRNA.
ILMN_1215275	Add1	1.09089	1.89317	1.76306	0.125505	0.920804	0.818084	NM_001024458.2	11518	Mus musculus adducin 1 (alpha) (Add1), transcript variant 1, mRNA.
ILMN_2675922	2310047A01Rik	1.05262	1.8373	1.76276	0.0739812	0.877587	0.817839	XM_908180.3	71918	PREDICTED: Mus musculus RIKEN cDNA 2310047A01 gene (2310047A01Rik), mRNA.
ILMN_1256943	Ear3	0.950342	1.36815	1.75856	-0.0734806	0.452227	0.814396	NM_017388.1	53876	Mus musculus eosinophil-associated, ribonuclease A family, member 3 (Ear3), mRNA.
ILMN_1231096	2310036D22Rik	1.01835	1.9323	1.7553	0.0262368	0.950319	0.811719
ILMN_2772632	Saa3	1	1.79329	1.74852	0	0.842605	0.806133	NM_011315.3	20210	Mus musculus serum amyloid A 3 (Saa3), mRNA.
ILMN_3114641	Pik3r1	0.872838	1.89389	1.74668	-0.196214	0.921354	0.804614	NM_001077495.1	18708	Mus musculus phosphatidylinositol 3-kinase, regulatory subunit, polypeptide 1 (p85 alpha) (Pik3r1), transcript variant 2, mRNA.
ILMN_1221494	Ubtd2	1.1493	1.4331	1.73732	0.20075	0.519138	0.796867	NM_173784.3	327900	Mus musculus ubiquitin domain containing 2 (Ubtd2), mRNA.
ILMN_1226587	EG668300	1.01199	1.85284	1.73641	0.0171986	0.88974	0.796112	XM_001000750.1	668300	PREDICTED: Mus musculus predicted gene, EG668300 (EG668300), mRNA.
ILMN_2602597	Sh3rf1	1.0248	1.48464	1.73279	0.0353393	0.570109	0.7931	NM_021506.2	59009	Mus musculus SH3 domain containing ring finger 1 (Sh3rf1), mRNA.
ILMN_2485408	9626962_3	1.33835	1.45865	1.72682	0.420451	0.54463	0.788115
ILMN_2595359	Slc3a2	1.19862	1.47807	1.72682	0.261376	0.563715	0.788115	NM_008577.3	17254	Mus musculus solute carrier family 3 (activators of dibasic and neutral amino acid transport), member 2 (Slc3a2), mRNA.
ILMN_2702039	Cblb	0.927498	1.89125	1.72237	-0.108584	0.919338	0.784395	NM_001033238.1	208650	Mus musculus Casitas B-lineage lymphoma b (Cblb), mRNA. XM_001003462 XM_001003472 XM_001003476 XM_001003639 XM_001003649 XM_156257 XM_902056 XM_902058 XM_917535 XM_924994 XM_924996
ILMN_1226712	Ccdc134	0.82437	2.92172	1.71749	-0.278636	1.54682	0.780306	NM_172428.2	76457	Mus musculus coiled-coil domain containing 134 (Ccdc134), mRNA.
ILMN_1224336	Spsb1	0.94715	1.98858	1.71378	-0.0783346	0.991736	0.777185	NM_029035.2	74646	Mus musculus splA/ryanodine receptor domain and SOCS box containing 1 (Spsb1), mRNA.
ILMN_1216689	Aplp2	1.04908	1.61866	1.70554	0.0691261	0.694796	0.770228	NM_009691.2	11804	Mus musculus amyloid beta (A4) precursor-like protein 2 (Aplp2), transcript variant 3, mRNA.
ILMN_2742426	LOC100044204	0.864389	1.51656	1.69876	-0.210247	0.600806	0.76448	XM_001471696.1	100044204	PREDICTED: Mus musculus hypothetical protein LOC100044204 (LOC100044204), mRNA.
ILMN_1259787	Osr1	0.950086	2.0809	1.6965	-0.0738699	1.0572	0.762562	NM_011859.2	23967	Mus musculus odd-skipped related 1 (Drosophila) (Osr1), mRNA.
ILMN_2655577	Pold1	1.05581	1.58251	1.69	0.0783513	0.662215	0.757021	NM_011131.2	18971	Mus musculus polymerase (DNA directed), delta 1, catalytic subunit (Pold1), mRNA.
ILMN_3009521	Foxred2	0.965144	1.86659	1.6887	-0.0511835	0.900402	0.755915	NM_001017983.1	239554	Mus musculus FAD-dependent oxidoreductase domain containing 2 (Foxred2), mRNA.
ILMN_1259355	Ccdc117	0.991982	1.56186	1.68671	-0.0116146	0.643261	0.754214	NM_134033.1	104479	Mus musculus coiled-coil domain containing 117 (Ccdc117), mRNA.
ILMN_2881272	Aifm1	1.0552	1.50695	1.68419	0.0775177	0.591629	0.752056	NM_012019.2	26926	Mus musculus apoptosis-inducing factor, mitochondrion-associated 1 (Aifm1), nuclear gene encoding mitochondrial protein, mRNA.
ILMN_2669627	Vcan	0.949413	1.94941	1.68293	-0.0748926	0.96304	0.750972	NM_001081249.1	13003	Mus musculus versican (Vcan), transcript variant 1, mRNA.
ILMN_2766455	Lrrc8d	1.1303	1.57139	1.68143	0.176706	0.652037	0.749691	NM_178701.2	231549	Mus musculus leucine rich repeat containing 8D (Lrrc8d), mRNA.
ILMN_2672190	Id1	0.982782	1.70783	1.68039	-0.0250569	0.772163	0.748794	NM_010495.2	15901	Mus musculus inhibitor of DNA binding 1 (Id1), mRNA.
ILMN_1246800	Serpina3n	0.911078	1.90561	1.6776	-0.134354	0.930256	0.746395	NM_009252.2	20716	Mus musculus serine (or cysteine) peptidase inhibitor, clade A, member 3N (Serpina3n), mRNA.
ILMN_2776922	Glrx1	1.0181	1.91034	1.67414	0.0258842	0.933833	0.743418
ILMN_2659063	Add1	1.06872	1.60427	1.6718	0.0958844	0.681913	0.741403	NM_013457.2	11518	Mus musculus adducin 1 (alpha) (Add1), transcript variant 2, mRNA.
ILMN_2712731	Phf10	1.11981	1.63847	1.67086	0.163251	0.71235	0.740592	NM_024250.3	72057	Mus musculus PHD finger protein 10 (Phf10), mRNA.
ILMN_1254630	Ptpre	0.906979	1.66983	1.67047	-0.140859	0.739702	0.740255	NM_011212.3	19267	Mus musculus protein tyrosine phosphatase, receptor type, E (Ptpre), mRNA.
ILMN_2636624	Slc10a6	1.04052	1.96093	1.6686	0.0573061	0.971535	0.738635	NM_029415.2	75750	Mus musculus solute carrier family 10 (sodium/bile acid cotransporter family), member 6 (Slc10a6), mRNA.
ILMN_1223428	Eif3s8	0.876618	1.66291	1.66778	-0.189979	0.73371	0.737932	NM_019646.1
ILMN_1220173	Ppm2c	0.99582	1.66876	1.66353	-0.00604271	0.738773	0.73425	NM_001098231.1	381511	Mus musculus protein phosphatase 2C, magnesium dependent, catalytic subunit (Ppm2c), nuclear gene encoding mitochondrial protein, transcript variant 1, mRNA.
ILMN_1215969	Rcor1	0.938169	1.5874	1.6635	-0.0920805	0.666662	0.734218	NM_198023.2	217864	Mus musculus REST corepressor 1 (Rcor1), mRNA.
ILMN_2663230	Slco3a1	1.09176	1.64235	1.65782	0.126662	0.715764	0.729283	NM_023908.2	108116	Mus musculus solute carrier organic anion transporter family, member 3a1 (Slco3a1), transcript variant 1, mRNA.
ILMN_1236037	LOC627317	0.91049	1.68137	1.65735	-0.135285	0.749634	0.728875	XR_033591.1	627317	PREDICTED: Mus musculus similar to ribosomal protein L11 (LOC627317), misc RNA.
ILMN_2764143	Scap	1.03217	1.67208	1.65518	0.0456865	0.741647	0.726991	NM_001001144.1	235623	Mus musculus SREBF chaperone (Scap), mRNA.
ILMN_2752010	Mcm4	1.09363	1.49336	1.65206	0.129119	0.578562	0.724265	NM_008565.2	17217	Mus musculus minichromosome maintenance deficient 4 homolog (S. cerevisiae) (Mcm4), mRNA.
ILMN_1225994	Vav2	1.01072	1.85452	1.65194	0.015383	0.891044	0.724158	NM_009500.1	22325	Mus musculus vav 2 oncogene (Vav2), mRNA.
ILMN_1215803	Slc38a4	1.11331	1.46388	1.64943	0.154853	0.549796	0.721967	NM_027052.3	69354	Mus musculus solute carrier family 38, member 4 (Slc38a4), mRNA.
ILMN_3157399	Tead4	0.949734	1.91011	1.64932	-0.0744048	0.933658	0.721871	NM_001080979.1	21679	Mus musculus TEA domain family member 4 (Tead4), transcript variant 2, mRNA.
ILMN_2502623	Zhx3	1.07305	1.57186	1.6485	0.101723	0.652469	0.721157	NM_177263.3	320799	Mus musculus zinc fingers and homeoboxes 3 (Zhx3), mRNA.
ILMN_2622605	Srr	1.12792	1.87446	1.64733	0.173666	0.906472	0.720127	NM_013761.2	27364	Mus musculus serine racemase (Srr), mRNA.
ILMN_1228919	St13	0.941111	1.74481	1.64379	-0.0875636	0.803073	0.717028	NM_133726.2	70356	Mus musculus suppression of tumorigenicity 13 (St13), mRNA.
ILMN_2748499	Fshprh1	0.998079	1.50368	1.64329	-0.00277441	0.5885	0.716589	NM_145924.1
ILMN_1225995	Morc2a	1.08169	1.65745	1.63936	0.113293	0.728961	0.713135	NM_198162.1	74522	Mus musculus microrchidia 2A (Morc2a), mRNA.
ILMN_2618745	Supv3l1	0.993867	1.69733	1.63897	-0.00887463	0.763267	0.712791	NM_181423.2	338359	Mus musculus suppressor of var1, 3-like 1 (S. cerevisiae) (Supv3l1), mRNA.
ILMN_2842366	Mrpl2	0.989097	1.57176	1.63751	-0.0158165	0.652385	0.711506	NM_025302.3	27398	Mus musculus mitochondrial ribosomal protein L2 (Mrpl2), nuclear gene encoding mitochondrial protein, mRNA.
ILMN_1229416	1110034A24Rik	1.03091	1.29469	1.6373	0.043921	0.372611	0.711319	NM_027269.2
ILMN_2854943	Gprc5a	1.36987	1.28208	1.63429	0.454039	0.358484	0.70866	NM_181444.3	232431	Mus musculus G protein-coupled receptor, family C, group 5, member A (Gprc5a), mRNA.
ILMN_2682945	Psmd2	0.968934	1.4152	1.63266	-0.0455302	0.501003	0.707226	NM_134101.1	21762	Mus musculus proteasome (prosome, macropain) 26S subunit, non-ATPase, 2 (Psmd2), mRNA.
ILMN_2777535	LOC666053	1.02274	1.76729	1.63085	0.0324385	0.821537	0.705625	XR_032036.1	666053	PREDICTED: Mus musculus similar to protein tyrosine phosphatase-like protein PTPLB (LOC666053), misc RNA.
ILMN_1233813	Ss18	1.06227	1.40438	1.62885	0.0871495	0.489934	0.70385	NM_009280.1	268996	Mus musculus synovial sarcoma translocation, Chromosome 18 (Ss18), mRNA.
ILMN_1228942	Cd59a	0.989372	1.61159	1.62512	-0.0154151	0.688489	0.700547	NM_007652.2	12509	Mus musculus CD59a antigen (Cd59a), mRNA.
ILMN_2633777	Rab34	1.01881	1.41575	1.62069	0.0268833	0.501569	0.696608	NM_033475.2	19376	Mus musculus RAB34, member of RAS oncogene family (Rab34), mRNA.
ILMN_1240471	Retsat	0.993582	1.50839	1.61826	-0.00928861	0.593009	0.694446	NM_026159.4	67442	Mus musculus retinol saturase (all trans retinol 13,14 reductase) (Retsat), mRNA.
ILMN_2885277	Nnmt	1.04401	1.76328	1.614	0.0621392	0.818264	0.690638	NM_010924.1	18113	Mus musculus nicotinamide N-methyltransferase (Nnmt), mRNA.
ILMN_1233129	Zbtb22	0.984576	1.54242	1.60983	-0.0224258	0.625192	0.686905	NM_020625.3	81630	Mus musculus zinc finger and BTB domain containing 22 (Zbtb22), mRNA.
ILMN_1222071	C920004C08Rik	1.01817	1.63023	1.60779	0.0259752	0.705079	0.685081
ILMN_1218206	Klf13	1.02679	1.72128	1.60736	0.0381448	0.783482	0.684696	NM_021366.2	50794	Mus musculus Kruppel-like factor 13 (Klf13), mRNA.
ILMN_2713055	Psca	0.989429	2.40803	1.60677	-0.0153317	1.26786	0.684159	NM_028216.1	72373	Mus musculus prostate stem cell antigen (Psca), mRNA.
ILMN_1221805	Dtna	0.992182	1.79368	1.60673	-0.011323	0.842921	0.684128	NM_010087.3	13527	Mus musculus dystrobrevin alpha (Dtna), transcript variant 2, mRNA.
ILMN_1257772	BC026590	0.956411	1.46947	1.596	-0.0642972	0.555297	0.674458	NM_001081420.1	230234	Mus musculus cDNA sequence BC026590 (BC026590), mRNA.
ILMN_1230422	BC018507	1.05019	1.46355	1.59591	0.0706529	0.549477	0.674377	XM_909721.3	218333	PREDICTED: Mus musculus cDNA sequence BC018507, transcript variant 5 (BC018507), mRNA.
ILMN_1232055	9330175B01Rik	1.08359	1.44922	1.59531	0.115824	0.535275	0.673839
ILMN_3160881	Vrk3	1.08198	1.47969	1.5946	0.113673	0.565292	0.673197	NM_133945.1	101568	Mus musculus vaccinia related kinase 3 (Vrk3), mRNA.
ILMN_2971479	Trp53inp1	0.838167	1.59775	1.59401	-0.254691	0.676046	0.672663	NM_021897.1	60599	Mus musculus transformation related protein 53 inducible nuclear protein 1 (Trp53inp1), mRNA.
ILMN_2766930	Faah	1.03092	1.82731	1.59398	0.0439376	0.869721	0.67263	NM_010173.3	14073	Mus musculus fatty acid amide hydrolase (Faah), mRNA.
ILMN_1230788	Tle1	0.694267	1.55943	1.59322	-0.526438	0.64102	0.67195	NM_011599.3	21885	Mus musculus transducin-like enhancer of split 1, homolog of Drosophila E(spl) (Tle1), mRNA. XM_984202 XM_984240 XM_984277 XM_984316 XM_984359 XM_984397 XM_984426 XM_984456 XM_984492 XM_984530
ILMN_2588337	D930015E06Rik	1.01993	1.86515	1.59314	0.0284643	0.899294	0.671875	NM_172681.2
ILMN_1220063	EG666668	1.0253	1.6915	1.59311	0.0360442	0.7583	0.671849	XM_985281.1	666668	PREDICTED: Mus musculus predicted gene, EG666668 (EG666668), mRNA.
ILMN_1224250	B230342M21Rik	1.01841	1.46635	1.59123	0.0263229	0.552234	0.670141	NM_133898.3	100637	Mus musculus RIKEN cDNA B230342M21 gene (B230342M21Rik), mRNA.
ILMN_1224014	Tmem100	1.06565	2.28337	1.59081	0.0917276	1.19116	0.669761	NM_026433.2	67888	Mus musculus transmembrane protein 100 (Tmem100), mRNA.
ILMN_1228557	Id2	0.896154	1.26692	1.59	-0.158182	0.341329	0.669027	NM_010496.2	15902	Mus musculus inhibitor of DNA binding 2 (Id2), mRNA.
ILMN_2648937	Pdzrn3	1.14126	1.31504	1.58943	0.190628	0.395107	0.66851	NM_018884.1	55983	Mus musculus PDZ domain containing RING finger 3 (Pdzrn3), mRNA.
ILMN_2682947	Psmd2	1.00512	1.33577	1.5823	0.00736876	0.417674	0.66202	NM_134101.1	21762	Mus musculus proteasome (prosome, macropain) 26S subunit, non-ATPase, 2 (Psmd2), mRNA.
ILMN_2602821	Cdk5rap1	0.955166	1.77863	1.58214	-0.066176	0.83077	0.661874	NM_025876.2	66971	Mus musculus CDK5 regulatory subunit associated protein 1 (Cdk5rap1), mRNA.
ILMN_2595732	LOC100046232	1.12514	1.5901	1.58121	0.17011	0.66912	0.661029	XM_001475817.1	100046232	PREDICTED: Mus musculus similar to NFIL3/E4BP4 transcription factor (LOC100046232), mRNA.
ILMN_2533916	LOC380655	0.885287	1.71135	1.58105	-0.175783	0.775132	0.660881	XM_358397.1
ILMN_2707452	Ebf1	1.12036	1.69395	1.57909	0.163959	0.760389	0.659095	NM_007897.2	13591	Mus musculus early B-cell factor 1 (Ebf1), mRNA.
ILMN_2944646	Cope	1.01224	1.44234	1.57842	0.0175528	0.528409	0.65848	NM_021538.1	59042	Mus musculus coatomer protein complex, subunit epsilon (Cope), mRNA.
ILMN_1228245	Prickle1	0.951706	1.42563	1.57791	-0.0714116	0.511597	0.658018	NM_001033217.3	106042	Mus musculus prickle like 1 (Drosophila) (Prickle1), mRNA.
ILMN_2619594	Il11ra1	0.892939	1.62819	1.57662	-0.163366	0.703269	0.656832	NM_010549.2	16157	Mus musculus interleukin 11 receptor, alpha chain 1 (Il11ra1), mRNA.
ILMN_1243908	Sh3gl1	1.17224	1.44763	1.5763	0.229267	0.533694	0.656538	NM_013664.2	20405	Mus musculus SH3-domain GRB2-like 1 (Sh3gl1), mRNA.
ILMN_2515081	Trim59	1.06438	1.7496	1.57546	0.0900132	0.807029	0.655775	NM_025863.2	66949	Mus musculus tripartite motif-containing 59 (Trim59), mRNA.
ILMN_2698430	Bcl2l1	0.97466	1.644	1.5754	-0.0370289	0.717215	0.65572	NM_009743.4	12048	Mus musculus BCL2-like 1 (Bcl2l1), nuclear gene encoding mitochondrial protein, mRNA.
ILMN_2490548	Tspan4	1.18264	1.32335	1.57371	0.242015	0.404192	0.654171	NM_053082.2	64540	Mus musculus tetraspanin 4 (Tspan4), mRNA.
ILMN_2881263	Aifm1	1.01577	1.56836	1.57253	0.0225806	0.649255	0.653091	NM_012019.2	26926	Mus musculus apoptosis-inducing factor, mitochondrion-associated 1 (Aifm1), nuclear gene encoding mitochondrial protein, mRNA.
ILMN_2955806	Arfip2	1.00174	1.43087	1.57174	0.00250686	0.516892	0.652362	NM_029802.2	76932	Mus musculus ADP-ribosylation factor interacting protein 2 (Arfip2), mRNA.
ILMN_2704619	Cc2d2a	0.984664	1.59042	1.57079	-0.0222961	0.669412	0.651488	NM_172274.1	231214	Mus musculus coiled-coil and C2 domain containing 2A (Cc2d2a), mRNA.
ILMN_2461582	4732460K03Rik	1.08057	1.3992	1.57064	0.111786	0.4846	0.65135	XM_888335.2	58894	PREDICTED: Mus musculus RIKEN cDNA 4732460K03 gene, transcript variant 1 (4732460K03Rik), mRNA.
ILMN_2636832	Cyb5r3	1.02719	1.49394	1.57004	0.0386985	0.579124	0.650797	NM_029787.2	109754	Mus musculus cytochrome b5 reductase 3 (Cyb5r3), mRNA.
ILMN_1226366	Uck1	1.05801	1.42334	1.56975	0.0813547	0.509283	0.650536	NM_011675.1	22245	Mus musculus uridine-cytidine kinase 1 (Uck1), mRNA.
ILMN_2644845	Trmt6	1.21809	1.44158	1.5692	0.284626	0.527653	0.650032	NM_175113.3	66926	Mus musculus tRNA methyltransferase 6 homolog (S. cerevisiae) (Trmt6), mRNA.
ILMN_2774646	Myd88	1.11705	1.55283	1.56905	0.159699	0.634898	0.64989
ILMN_2631097	Msh6	0.910748	1.55182	1.56781	-0.134876	0.633965	0.648749	NM_010830.1	17688	Mus musculus mutS homolog 6 (E. coli) (Msh6), mRNA.
ILMN_2811705	Fbxo18	0.976606	1.53063	1.56665	-0.0341514	0.61413	0.647687	NM_015792.1	50755	Mus musculus F-box protein 18 (Fbxo18), mRNA.
ILMN_2687032	Fbxo31	1.05279	1.69392	1.56651	0.0742127	0.760369	0.647552	NM_133765.2	76454	Mus musculus F-box protein 31 (Fbxo31), mRNA.
ILMN_2776585	Slc1a5	1.04911	1.44383	1.56415	0.0691658	0.529901	0.645379	NM_009201.2	20514	Mus musculus solute carrier family 1 (neutral amino acid transporter), member 5 (Slc1a5), mRNA.
ILMN_2511971	Whsc1l1	1.00637	1.45052	1.56246	0.00916439	0.536573	0.643821	NM_001001735.1	234135	Mus musculus Wolf-Hirschhorn syndrome candidate 1-like 1 (human) (Whsc1l1), transcript variant 1, mRNA.
ILMN_1257501	Pet112l	0.952655	1.42655	1.55885	-0.0699745	0.512529	0.640482	NM_144896.4	229487	Mus musculus PET112-like (yeast) (Pet112l), mRNA.
ILMN_2982200	Mrpl13	1.06653	1.50327	1.55878	0.0929254	0.5881	0.640413	NM_026759.2	68537	Mus musculus mitochondrial ribosomal protein L13 (Mrpl13), mRNA.
ILMN_2473620	Rsn	1.1014	1.80664	1.55828	0.139343	0.85331	0.639953
ILMN_2764205	Tor1a	1.00917	1.36268	1.55646	0.0131625	0.446451	0.638273	NM_144884.1	30931	Mus musculus torsin family 1, member A (torsin A) (Tor1a), mRNA.
ILMN_2644920	Plekhf1	1.084	1.48862	1.55548	0.11637	0.57398	0.637358	NM_024413.1	72287	Mus musculus pleckstrin homology domain containing, family F (with FYVE domain) member 1 (Plekhf1), mRNA.
ILMN_2489314	2500002G23Rik	1.02863	1.31964	1.55494	0.0407309	0.40015	0.636858
ILMN_3134632	Adam22	0.982514	1.68197	1.55301	-0.0254506	0.75015	0.635063	NM_001007220.2	11496	Mus musculus a disintegrin and metallopeptidase domain 22 (Adam22), transcript variant 1, mRNA.
ILMN_2762326	Kif22	1.08414	1.63505	1.55077	0.116553	0.709332	0.632987	NM_145588.1	110033	Mus musculus kinesin family member 22 (Kif22), mRNA.
ILMN_2448651	Ampd3	1.28257	1.59276	1.55066	0.359033	0.671532	0.63288	NM_009667.2	11717	Mus musculus adenosine monophosphate deaminase 3 (Ampd3), mRNA.
ILMN_1250036	Tmem201	1.05873	1.39352	1.54885	0.0823302	0.478737	0.631195	NM_001025106.1	230917	Mus musculus transmembrane protein 201 (Tmem201), transcript variant 1, mRNA.
ILMN_2819530	D15Ertd682e	0.946855	1.39241	1.54772	-0.0787851	0.477582	0.630147	NM_028003.1	71919	Mus musculus DNA segment, Chr 15, ERATO Doi 682, expressed (D15Ertd682e), mRNA.
ILMN_3162452	Ppm2c	0.982707	1.92306	1.54762	-0.0251671	0.943402	0.63005	NM_001098231.1	381511	Mus musculus protein phosphatase 2C, magnesium dependent, catalytic subunit (Ppm2c), nuclear gene encoding mitochondrial protein, transcript variant 1, mRNA.
ILMN_2845839	1700065O13Rik	1.06042	1.42921	1.54726	0.0846291	0.515215	0.629713	NM_028543.1	73451	Mus musculus RIKEN cDNA 1700065O13 gene (1700065O13Rik), mRNA.
ILMN_2547078	Zc3h13	1.02331	1.33296	1.54717	0.0332396	0.414637	0.629632	NM_026083.2	67302	Mus musculus zinc finger CCCH type containing 13 (Zc3h13), mRNA.
ILMN_3156010	Pdzrn3	1.28592	1.41895	1.54531	0.362803	0.504826	0.6279	NM_018884.1	55983	Mus musculus PDZ domain containing RING finger 3 (Pdzrn3), mRNA.
ILMN_1254927	Ly6c1	1.05051	1.57734	1.54383	0.0710912	0.65749	0.626516	NM_010741.2	17067	Mus musculus lymphocyte antigen 6 complex, locus C1 (Ly6c1), mRNA.
ILMN_3023230	Jmjd3	1.23388	1.2971	1.54376	0.303206	0.375294	0.626445	NM_001017426.1	216850	Mus musculus jumonji domain containing 3 (Jmjd3), mRNA.
ILMN_2631098	Msh6	0.963444	1.58383	1.54327	-0.0537278	0.663416	0.625989	NM_010830.1	17688	Mus musculus mutS homolog 6 (E. coli) (Msh6), mRNA.
ILMN_2861176	Calr	0.954485	1.40191	1.54181	-0.0672049	0.487394	0.624622	NM_007591.3	12317	Mus musculus calreticulin (Calr), mRNA.
ILMN_1224768	Ehd4	1.01733	1.54281	1.5418	0.0247814	0.625558	0.624612	NM_133838.4	98878	Mus musculus EH-domain containing 4 (Ehd4), mRNA.
ILMN_2631192	Vps26b	1.02624	1.44904	1.53935	0.0373627	0.535099	0.622325	NM_178027.3	69091	Mus musculus vacuolar protein sorting 26 homolog B (yeast) (Vps26b), mRNA.
ILMN_1222872	Wbscr16	1.02317	1.62349	1.53923	0.033046	0.699095	0.62221	NM_033572.1	94254	Mus musculus Williams-Beuren syndrome chromosome region 16 homolog (human) (Wbscr16), mRNA.
ILMN_2496817	Ulk2	1.08058	1.54665	1.53859	0.111802	0.629146	0.621611	NM_013881.3	29869	Mus musculus Unc-51 like kinase 2 (C. elegans) (Ulk2), mRNA.
ILMN_2455637	Top1mt	1.0586	1.48432	1.53844	0.0821582	0.569798	0.621464	NM_028404.2	72960	Mus musculus DNA topoisomerase 1, mitochondrial (Top1mt), nuclear gene encoding mitochondrial protein, mRNA.
ILMN_1243564	Plekha1	1.4756	1.24064	1.53802	0.561298	0.311079	0.621079	NM_133942.2	101476	Mus musculus pleckstrin homology domain containing, family A (phosphoinositide binding specific) member 1 (Plekha1), mRNA.
ILMN_1222356	1110067D22Rik	1.1512	1.56273	1.53776	0.20314	0.644065	0.620831	NM_173752.3	216551	Mus musculus RIKEN cDNA 1110067D22 gene (1110067D22Rik), mRNA.
ILMN_2422333	Trap1	1.06017	1.5802	1.53744	0.0842926	0.66011	0.620531	NM_026508.2	68015	Mus musculus TNF receptor-associated protein 1 (Trap1), mRNA.
ILMN_1238179	Ipmk	1.04029	1.52482	1.53661	0.0569925	0.608635	0.61975	NM_027184.1	69718	Mus musculus inositol polyphosphate multikinase (Ipmk), mRNA.
ILMN_2709681	Hdlbp	0.972073	1.45489	1.53652	-0.0408634	0.540907	0.619666	NM_133808.4	110611	Mus musculus high density lipoprotein (HDL) binding protein (Hdlbp), mRNA.
ILMN_2971721	2410025L10Rik	1.16254	1.32221	1.53449	0.217278	0.402952	0.617762	NM_028596.2	381668	Mus musculus RIKEN cDNA 2410025L10 gene (2410025L10Rik), mRNA.
ILMN_1233283	P2rx5	0.966674	1.53069	1.53322	-0.0488991	0.614182	0.616566	NM_033321.1	94045	Mus musculus purinergic receptor P2X, ligand-gated ion channel, 5 (P2rx5), mRNA.
ILMN_3051252	BC026590	1.05278	1.3318	1.53283	0.0742026	0.413379	0.6162	NM_001081420.1	230234	Mus musculus cDNA sequence BC026590 (BC026590), mRNA.
ILMN_1216116	Smarcd2	1.08877	1.46569	1.53258	0.122699	0.551581	0.61596	NM_031878.1	83796	Mus musculus SWI/SNF related, matrix associated, actin dependent regulator of chromatin, subfamily d, member 2 (Smarcd2), mRNA.
ILMN_1217144	Tbc1d5	1.06758	1.35958	1.53172	0.0943387	0.443159	0.615154	NM_028162.2	72238	Mus musculus TBC1 domain family, member 5 (Tbc1d5), mRNA.
ILMN_2599412	Kti12	1.21838	1.2897	1.53052	0.28496	0.367036	0.614024	NM_029571.2	100087	Mus musculus KTI12 homolog, chromatin associated (S. cerevisiae) (Kti12), mRNA.
ILMN_2933399	Ppp1r10	1.02212	1.4868	1.52967	0.0315696	0.572209	0.613223	NM_175934.2	52040	Mus musculus protein phosphatase 1, regulatory subunit 10 (Ppp1r10), mRNA.
ILMN_1246896	Foxred2	0.973554	1.48595	1.52893	-0.0386675	0.571386	0.612518	NM_001017983.1	239554	Mus musculus FAD-dependent oxidoreductase domain containing 2 (Foxred2), mRNA.
ILMN_2439341	Vars	0.958157	1.62524	1.52622	-0.0616655	0.700649	0.60996	NM_011690.2	22321	Mus musculus valyl-tRNA synthetase (Vars), nuclear gene encoding mitochondrial protein, mRNA.
ILMN_2497581	Uhrf1	0.901408	1.42488	1.52582	-0.149747	0.510843	0.609586	NM_010931.2	18140	Mus musculus ubiquitin-like, containing PHD and RING finger domains, 1 (Uhrf1), mRNA.
ILMN_1228501	Tob2	1.02753	1.42403	1.52567	0.0391774	0.509983	0.609448	NM_020507.3	57259	Mus musculus transducer of ERBB2, 2 (Tob2), mRNA.
ILMN_2647885	Bcl2l1	1.02375	1.51425	1.52375	0.0338676	0.598605	0.607629	NM_009743.4	12048	Mus musculus BCL2-like 1 (Bcl2l1), nuclear gene encoding mitochondrial protein, mRNA.
ILMN_1234112	Tomm70a	1.16224	1.34673	1.52261	0.216908	0.429465	0.606549	NM_138599.4	28185	Mus musculus translocase of outer mitochondrial membrane 70 homolog A (yeast) (Tomm70a), mRNA.
ILMN_1243179	Sec24d	0.930673	1.631	1.52257	-0.103654	0.705753	0.60651	NM_027135.2	69608	Mus musculus Sec24 related gene family, member D (S. cerevisiae) (Sec24d), mRNA.
ILMN_1214918	LOC546015	0.995098	1.44275	1.52244	-0.00709014	0.528826	0.606386	XR_034790.1	546015	PREDICTED: Mus musculus similar to ribosomal protein S9 (LOC546015), misc RNA.
ILMN_2678714	Id4	0.949506	2.05269	1.52031	-0.0747509	1.03752	0.604363	NM_031166.2	15904	Mus musculus inhibitor of DNA binding 4 (Id4), mRNA.
ILMN_1252450	LOC380707	1.13543	1.74923	1.51911	0.183236	0.806724	0.603227	XM_354622.1
ILMN_2443831	Uba1	1.02051	1.3578	1.51862	0.0292865	0.441269	0.602759	NM_009457.3	22201	Mus musculus ubiquitin-like modifier activating enzyme 1 (Uba1), mRNA.
ILMN_2727309	LOC100044204	0.893993	1.36042	1.51472	-0.161665	0.444056	0.599054	XM_001471696.1	100044204	PREDICTED: Mus musculus hypothetical protein LOC100044204 (LOC100044204), mRNA.
ILMN_2677567	Galt	0.901868	1.61998	1.5142	-0.149011	0.695975	0.598553	NM_016658.2	14430	Mus musculus galactose-1-phosphate uridyl transferase (Galt), mRNA.
ILMN_2599018	Clic4	0.944349	1.51578	1.51291	-0.0826082	0.600058	0.597325	NM_013885.2	29876	Mus musculus chloride intracellular channel 4 (mitochondrial) (Clic4), nuclear gene encoding mitochondrial protein, mRNA.
ILMN_1249269	5830457O10Rik	0.964379	1.51043	1.51129	-0.0523282	0.594955	0.595785	NM_145412.3	214987	Mus musculus RIKEN cDNA 5830457O10 gene (5830457O10Rik), mRNA.
ILMN_2820379	Rnf135	1.03921	1.26465	1.51087	0.0554914	0.338742	0.595379	NM_028019.1	71956	Mus musculus ring finger protein 135 (Rnf135), mRNA.
ILMN_1243679	Cep55	1.06385	1.44506	1.51039	0.0892888	0.531132	0.594924	NM_028760.1	74107	Mus musculus centrosomal protein 55 (Cep55), mRNA.
ILMN_2985111	Chfr	0.986332	1.32331	1.51037	-0.0198541	0.404152	0.594898	NM_172717.1	231600	Mus musculus checkpoint with forkhead and ring finger domains (Chfr), mRNA.
ILMN_2794686	Fam152b	1.10352	1.29964	1.50938	0.142112	0.378108	0.593957	NM_134095.2	28075	Mus musculus family with sequence similarity 152, member B (Fam152b), mRNA.
ILMN_2773862	C730025P13Rik	0.989493	1.44878	1.50919	-0.015238	0.534839	0.593778	NM_177344.3	227615	Mus musculus RIKEN cDNA C730025P13 gene (C730025P13Rik), mRNA.
ILMN_2789239	Tgfbr3	1.06706	1.60967	1.50859	0.0936357	0.686769	0.593201	NM_011578.2	21814	Mus musculus transforming growth factor, beta receptor III (Tgfbr3), mRNA.
ILMN_2746328	BC003993	1.18118	1.40841	1.50851	0.24023	0.494066	0.593123	NM_030560.3	80744	Mus musculus cDNA sequence BC003993 (BC003993), mRNA.
ILMN_2515982	Ugt1a6b	1.05779	1.4328	1.5083	0.0810522	0.518842	0.592923	NM_201410.1	394435	Mus musculus UDP glucuronosyltransferase 1 family, polypeptide A6B (Ugt1a6b), mRNA.
ILMN_2589181	Eef2	1.05524	1.50569	1.50804	0.0775721	0.590424	0.592671	NM_007907.1	13629	Mus musculus eukaryotic translation elongation factor 2 (Eef2), mRNA.
ILMN_2761169	3110050N22Rik	0.976152	1.5274	1.50768	-0.0348219	0.61108	0.592332	NM_173181.1
ILMN_1225363	E430025E21Rik	1.0293	1.3828	1.50709	0.0416643	0.46759	0.591764	NM_153548.2	223593	Mus musculus RIKEN cDNA E430025E21 gene (E430025E21Rik), mRNA.
ILMN_2695150	Smc5l1	0.953262	1.25296	1.50496	-0.0690551	0.325337	0.589725
ILMN_1257117	Nol14	1.06258	1.8744	1.50417	0.0875746	0.906426	0.58897	NM_029278.2	75416	Mus musculus nucleolar protein 14 (Nol14), mRNA.
ILMN_2678019	Psmd8	1.02688	1.59178	1.50406	0.0382624	0.670645	0.588859	NM_026545.2	57296	Mus musculus proteasome (prosome, macropain) 26S subunit, non-ATPase, 8 (Psmd8), mRNA. XM_001002011
ILMN_1223015	Dedd2	0.985567	1.26605	1.50388	-0.0209748	0.340333	0.588687	NM_207677.3	67379	Mus musculus death effector domain-containing DNA binding protein 2 (Dedd2), mRNA.
ILMN_2724469	4732473B16Rik	0.979592	1.67474	1.50128	-0.0297473	0.743941	0.586189	NM_175307.5	100342	Mus musculus RIKEN cDNA 4732473B16 gene (4732473B16Rik), mRNA.
ILMN_2773540	Thap4	1.10959	1.61322	1.50064	0.150033	0.689943	0.585578	NM_025920.3	67026	Mus musculus THAP domain containing 4 (Thap4), mRNA.
ILMN_2480463	Trim25	1.06144	1.4353	1.50016	0.0860237	0.521352	0.585119	NM_009546.2	217069	Mus musculus tripartite motif-containing 25 (Trim25), mRNA.
DOWN
ILMN_2754985	Phlda1	0.968543	0.3234	0.346946	-0.0461119	-1.62861	-1.52722	NM_009344.1	21664	Mus musculus pleckstrin homology-like domain, family A, member 1 (Phlda1), mRNA.
ILMN_2835117	Ccl7	1.06466	0.622996	0.368207	0.0903961	-0.682706	-1.44141	NM_013654.2	20306	Mus musculus chemokine (C-C motif) ligand 7 (Ccl7), mRNA.
ILMN_2771176	Ccl7	0.875551	0.588145	0.372094	-0.191738	-0.765755	-1.42626
ILMN_1229745	Sertad4	1.04206	0.428074	0.374067	0.0594394	-1.22407	-1.41863	NM_198247.1	214791	Mus musculus SERTA domain containing 4 (Sertad4), mRNA.
ILMN_2660233	Ngfb	0.890539	0.428024	0.377006	-0.167249	-1.22424	-1.40734	NM_013609.1	18049	Mus musculus nerve growth factor, beta (Ngfb), mRNA.
ILMN_2937596	Ngfb	0.820434	0.424056	0.412096	-0.285541	-1.23767	-1.27895	NM_013609.1	18049	Mus musculus nerve growth factor, beta (Ngfb), mRNA.
ILMN_1251193	A630084D02Rik	0.895628	0.413797	0.442703	-0.159029	-1.27301	-1.17559
ILMN_1253178	Aldh3a1	0.682206	0.496316	0.44572	-0.55172	-1.01067	-1.16579	NM_007436.1	11670	Mus musculus aldehyde dehydrogenase family 3, subfamily A1 (Aldh3a1), mRNA.
ILMN_2662926	Egr1	1.00949	0.343321	0.468007	0.0136209	-1.54237	-1.0954	NM_007913.5	13653	Mus musculus early growth response 1 (Egr1), mRNA.
ILMN_2833706	Fgf7	1.03752	0.522317	0.470812	0.0531345	-0.937002	-1.08678	NM_008008.3	14178	Mus musculus fibroblast growth factor 7 (Fgf7), mRNA.
ILMN_2778655	Vcam1	0.88342	0.565047	0.471243	-0.178828	-0.823558	-1.08546	NM_011693.2	22329	Mus musculus vascular cell adhesion molecule 1 (Vcam1), mRNA.
ILMN_2759365	Angptl4	1.14926	0.721635	0.476526	0.200701	-0.470658	-1.06937	NM_020581.1	57875	Mus musculus angiopoietin-like 4 (Angptl4), mRNA.
ILMN_2752569	Paip1	0.920994	0.461195	0.483529	-0.118737	-1.11655	-1.04833	NM_145457.3	218693	Mus musculus polyadenylate binding protein-interacting protein 1 (Paip1), transcript variant 1, mRNA.
ILMN_2794645	Cyr61	0.975029	0.346908	0.489215	-0.0364828	-1.52738	-1.03146	NM_010516.1	16007	Mus musculus cysteine rich protein 61 (Cyr61), mRNA.
ILMN_2479290	Fas	0.977975	0.583654	0.496617	-0.03213	-0.776815	-1.0098	NM_007987.1	14102	Mus musculus Fas (TNF receptor superfamily member 6) (Fas), mRNA.
ILMN_2959272	Rnu6	0.96447	0.428829	0.497182	-0.0521922	-1.22153	-1.00815	NR_003027.1	19862	Mus musculus U6 small nuclear RNA (Rnu6), non-coding RNA.
ILMN_1245710	Ccl2	0.935113	0.622163	0.499332	-0.0967866	-0.684636	-1.00193	NM_011333.3	20296	Mus musculus chemokine (C-C motif) ligand 2 (Ccl2), mRNA.
ILMN_2606210	Dpt	0.956023	0.606938	0.49959	-0.0648829	-0.720379	-1.00118	NM_019759.2	56429	Mus musculus dermatopontin (Dpt), mRNA.
ILMN_2483786	1110004P21Rik	0.890307	0.412033	0.501671	-0.167625	-1.27917	-0.995186
ILMN_1227494	Egr3	1.04542	0.548475	0.504407	0.0640878	-0.866503	-0.98734
ILMN_2695412	AI451617	0.954531	0.575836	0.506658	-0.0671365	-0.796269	-0.980916	NM_199146.1	209387	Mus musculus expressed sequence AI451617 (AI451617), mRNA.
ILMN_2710253	Cyr61	1.06234	0.315508	0.515391	0.0872479	-1.66425	-0.956262	NM_010516.1	16007	Mus musculus cysteine rich protein 61 (Cyr61), mRNA.
ILMN_2776603	Ccl9	1.09681	0.659628	0.526782	0.133318	-0.600275	-0.924721	NM_011338.2	20308	Mus musculus chemokine (C-C motif) ligand 9 (Ccl9), mRNA.
ILMN_2902979	Fas	0.942976	0.617036	0.52918	-0.0847067	-0.696573	-0.918168	NM_007987.1	14102	Mus musculus Fas (TNF receptor superfamily member 6) (Fas), mRNA.
ILMN_2629582	Plau	0.938927	0.605799	0.538556	-0.0909157	-0.723089	-0.892831	NM_008873.2	18792	Mus musculus plasminogen activator, urokinase (Plau), mRNA.
ILMN_2996648	Prl2c4	0.987703	0.831234	0.548365	-0.0178501	-0.266673	-0.866793	NM_011954.2	26421	Mus musculus prolactin family 2, subfamily c, member 4 (Prl2c4), mRNA.
ILMN_2623793	Zfhx3	1.06578	0.785373	0.549063	0.0919159	-0.34855	-0.864957	NM_007496.2	11906	Mus musculus zinc finger homeobox 3 (Zfhx3), mRNA.
ILMN_1255925	Col8a1	1.05482	0.641608	0.551698	0.0769971	-0.640235	-0.858049
ILMN_2571616	C430002D13Rik	0.747788	0.505057	0.554362	-0.4193	-0.985482	-0.851101
ILMN_2741096	Timp3	1.05967	0.74842	0.558526	0.0836123	-0.41808	-0.840305	NM_011595.2	21859	Mus musculus tissue inhibitor of metalloproteinase 3 (Timp3), mRNA.
ILMN_2506727	9430052C07Rik	0.793016	0.821829	0.56068	-0.334579	-0.283091	-0.83475
ILMN_2511089	Ugcg	0.991137	0.603539	0.563152	-0.0128442	-0.72848	-0.828404
ILMN_2875585	Prl2c3	0.967989	0.769439	0.569644	-0.0469376	-0.378121	-0.811867	NM_011118.1	18812	Mus musculus prolactin family 2, subfamily c, member 3 (Prl2c3), mRNA.
ILMN_2840091	Ugcg	1.02909	0.582512	0.572768	0.0413696	-0.77964	-0.803977	NM_011673.2	22234	Mus musculus UDP-glucose ceramide glucosyltransferase (Ugcg), mRNA.
ILMN_2416218	5530400B01Rik	1.08183	0.582316	0.575965	0.11347	-0.780127	-0.795947
ILMN_2625451	Ankrd1	0.957994	0.642096	0.576137	-0.061911	-0.639138	-0.795515	NM_013468.3	107765	Mus musculus ankyrin repeat domain 1 (cardiac muscle) (Ankrd1), mRNA.
ILMN_1232716	Cyp1b1	0.788377	0.615242	0.576435	-0.343042	-0.700773	-0.794769	NM_009994.1	13078	Mus musculus cytochrome P450, family 1, subfamily b, polypeptide 1 (Cyp1b1), mRNA.
ILMN_2683593	Fubp1	1.0507	0.56016	0.577661	0.0713526	-0.83609	-0.791706	NM_057172.1
ILMN_2734755	Col4a5	0.891269	0.622707	0.579867	-0.166067	-0.683375	-0.786205
ILMN_2937136	Tceal1	0.829312	0.759349	0.581423	-0.270012	-0.397166	-0.782339	NM_146236.1	237052	Mus musculus transcription elongation factor A (SII)-like 1 (Tceal1), mRNA.
ILMN_2846865	Actb	0.927218	0.633055	0.583776	-0.10902	-0.659596	-0.776514	NM_007393.1	11461	Mus musculus actin, beta, cytoplasmic (Actb), mRNA.
ILMN_1240346	Socs5	0.966317	0.625286	0.584924	-0.0494319	-0.677411	-0.77368	NM_019654.2	56468	Mus musculus suppressor of cytokine signaling 5 (Socs5), mRNA.
ILMN_1230278	LOC100044702	0.900518	0.657849	0.586544	-0.151174	-0.604171	-0.769689	XM_001472699.1	100044702	PREDICTED: Mus musculus similar to LPS-induced CXC chemokine (LOC100044702), mRNA.
ILMN_2451115	1500001E21Rik	1.03394	0.545202	0.592101	0.0481527	-0.875137	-0.756084
ILMN_2479681	Mex3a	0.988948	0.648983	0.594607	-0.0160337	-0.623747	-0.749993	NM_001029890.1	72640	Mus musculus mex3 homolog A (C. elegans) (Mex3a), mRNA.
ILMN_2434853	mtDNA_ND2	0.954828	0.596484	0.5953	-0.0666869	-0.745444	-0.748311
ILMN_1217489	LOC671878	0.958559	0.697881	0.596073	-0.0610601	-0.518948	-0.746439	XM_001473434.1	671878	PREDICTED: Mus musculus similar to spermine synthase (LOC671878), mRNA.
ILMN_1259982	LOC100046616	0.960095	0.949162	0.59621	-0.0587513	-0.075274	-0.746108	XM_001476512.1	100046616	PREDICTED: Mus musculus similar to aquaporin 5 (LOC100046616), mRNA.
ILMN_2672528	Pabpn1	1.05291	0.622217	0.598836	0.0743764	-0.684511	-0.739768	NM_019402.1	54196	Mus musculus poly(A) binding protein, nuclear 1 (Pabpn1), mRNA.
ILMN_2495796	mtDNA_ND3	0.983248	0.593591	0.601602	-0.0243722	-0.75246	-0.733118
ILMN_2450767	Dusp4	1.07123	0.593151	0.602055	0.0992721	-0.753529	-0.732033
ILMN_1220813	Dtx3l	0.802829	0.655172	0.602122	-0.316835	-0.610053	-0.731872	NM_001013371.2	209200	Mus musculus deltex 3-like (Drosophila) (Dtx3l), mRNA.
ILMN_3115472	Aqp5	0.918234	1.00296	0.602895	-0.123067	0.00426113	-0.730022	NM_009701.4	11830	Mus musculus aquaporin 5 (Aqp5), mRNA.
ILMN_1222584	Sfrs11	1.06759	0.661694	0.602998	0.0943594	-0.595765	-0.729775	NM_001093753.1	69207	Mus musculus splicing factor, arginine/serine-rich 11 (Sfrs11), transcript variant 1, mRNA.
ILMN_1252479	LOC100041567	0.880878	0.584812	0.604026	-0.182985	-0.773954	-0.727318	XM_001476645.1	100041567	PREDICTED: Mus musculus similar to p47 protein (LOC100041567), mRNA.
ILMN_3158725	Raet1b	0.821449	0.664089	0.604381	-0.283757	-0.590551	-0.726469	NM_009017.1	19369	Mus musculus retinoic acid early transcript beta (Raet1b), mRNA.
ILMN_2763245	Cxcl1	0.946294	0.625387	0.604726	-0.0796391	-0.677179	-0.725646	NM_008176.1	14825	Mus musculus chemokine (C-X-C motif) ligand 1 (Cxcl1), mRNA.
ILMN_2657911	Cnot4	0.920439	0.639326	0.605228	-0.119605	-0.645377	-0.724449	NM_016877.3	53621	Mus musculus CCR4-NOT transcription complex, subunit 4 (Cnot4), mRNA.
ILMN_2816180	Lbh	0.995345	0.833824	0.606281	-0.00673091	-0.262186	-0.721941	NM_029999.3	77889	Mus musculus limb-bud and heart (Lbh), mRNA.
ILMN_2550570	Fibp	0.776224	0.568998	0.606993	-0.365455	-0.813505	-0.720248
ILMN_2868220	Inhba	1.13404	0.521911	0.607149	0.181476	-0.938124	-0.719877	NM_008380.1	16323	Mus musculus inhibin beta-A (Inhba), mRNA.
ILMN_2742599	Nfix	0.984348	0.660804	0.608163	-0.0227598	-0.597707	-0.717471	NM_010906.2	18032	Mus musculus nuclear factor I/X (Nfix), transcript variant 2, mRNA. XM_921228 XM_921240 XM_921250 XM_921261 XM_921270 XM_921288 XM_921293 XM_921299 XM_921300 XM_921307
ILMN_2806159	Tmsb4x	0.988349	0.691415	0.609648	-0.0169068	-0.532376	-0.713952	NM_021278.2	19241	Mus musculus thymosin, beta 4, X chromosome (Tmsb4x), mRNA.
ILMN_2557387	E430005I09Rik	1.07085	0.608476	0.60974	0.0987572	-0.716728	-0.713734
ILMN_3122961	Gbp2	0.992047	0.618652	0.610542	-0.0115202	-0.692801	-0.711837	NM_010260.1	14469	Mus musculus guanylate binding protein 2 (Gbp2), mRNA.
ILMN_2474666	4933411D12Rik	1.00592	0.722531	0.611543	0.00851464	-0.46887	-0.709475
ILMN_3007428	Sox9	0.948807	0.88953	0.611624	-0.0758138	-0.168884	-0.709282	NM_011448.2	20682	Mus musculus SRY-box containing gene 9 (Sox9), mRNA.
ILMN_2507810	mtDNA_ND5	0.902723	0.55723	0.61175	-0.147645	-0.843656	-0.708986
ILMN_1212848	Rybp	0.924012	0.585836	0.613074	-0.114017	-0.771431	-0.705866	NM_019743.3	56353	Mus musculus RING1 and YY1 binding protein (Rybp), mRNA.
ILMN_2695731	Tceal1	0.875	0.700521	0.613932	-0.192645	-0.5135	-0.703849	NM_146236.1	237052	Mus musculus transcription elongation factor A (SII)-like 1 (Tceal1), mRNA.
ILMN_1240420	Arid1b	0.934731	0.651751	0.614138	-0.097377	-0.617608	-0.703365	NM_001085355.1	239985	Mus musculus AT rich interactive domain 1B (SWI-like) (Arid1b), mRNA.
ILMN_2551741	0610010I05Rik	0.891041	0.506009	0.615118	-0.166436	-0.982766	-0.701064
ILMN_2775937	Plat	1.12837	0.743929	0.615554	0.174247	-0.426762	-0.700042
ILMN_2617996	Prl2c2	1.00353	0.907421	0.615867	0.00507805	-0.140156	-0.699309	NM_031191.1	18811	Mus musculus prolactin family 2, subfamily c, member 2 (Prl2c2), mRNA.
ILMN_2640862	Lrig1	0.963159	0.620492	0.616744	-0.0541535	-0.688515	-0.697255	NM_008377.2	16206	Mus musculus leucine-rich repeats and immunoglobulin-like domains 1 (Lrig1), mRNA.
ILMN_1232741	Fdps	0.947524	0.579207	0.616901	-0.0777656	-0.78785	-0.69689
ILMN_1236123	Tomm6	0.958166	0.673127	0.617112	-0.0616526	-0.57105	-0.696396	NM_025365.2	66119	Mus musculus translocase of outer mitochondrial membrane 6 homolog (yeast) (Tomm6), nuclear gene encoding mitochondrial protein, mRNA.
ILMN_2972478	Nlgn2	0.84507	0.643726	0.617157	-0.242857	-0.635481	-0.696289	NM_198862.2	216856	Mus musculus neuroligin 2 (Nlgn2), mRNA.
ILMN_2643241	Accn2	1.09581	0.742271	0.617386	0.131993	-0.429982	-0.695755	NM_009597.1	11419	Mus musculus amiloride-sensitive cation channel 2, neuronal (Accn2), mRNA.
ILMN_2848463	Mthfsd	1	0.646744	0.61759	0	-0.628732	-0.695279	NM_172761.1	234814	Mus musculus methenyltetrahydrofolate synthetase domain containing (Mthfsd), mRNA.
ILMN_2696592	C77080	0.935437	0.79261	0.617604	-0.0962876	-0.335318	-0.695245
ILMN_1230152	Adamts4	0.928144	0.724551	0.617964	-0.10758	-0.464841	-0.694405	NM_172845.1
ILMN_1250075	Dpysl3	0.942503	0.741675	0.618097	-0.0854315	-0.43114	-0.694094	NM_009468.3	22240	Mus musculus dihydropyrimidinase-like 3 (Dpysl3), mRNA.
ILMN_1259905	Sfrs11	1.0696	0.64019	0.619182	0.0970709	-0.643429	-0.691564	NM_001093753.1	69207	Mus musculus splicing factor, arginine/serine-rich 11 (Sfrs11), transcript variant 1, mRNA.
ILMN_2726371	Nqo1	0.855711	0.57236	0.623224	-0.224805	-0.805005	-0.682177	NM_008706.4	18104	Mus musculus NAD(P)H dehydrogenase, quinone 1 (Nqo1), mRNA.
ILMN_2965660	Apcdd1	0.999189	0.615496	0.624703	-0.00117007	-0.700179	-0.678757	NM_133237.2	494504	Mus musculus adenomatosis polyposis coli down-regulated 1 (Apcdd1), mRNA.
ILMN_2653207	Tead2	0.935909	0.677777	0.624993	-0.0955597	-0.561117	-0.678087	NM_011565.2	21677	Mus musculus TEA domain family member 2 (Tead2), mRNA.
ILMN_1222565	A930002H24Rik	1.01901	0.936015	0.625411	0.0271722	-0.095397	-0.677123	XM_001478480.1	320004	PREDICTED: Mus musculus RIKEN cDNA A930002H24 gene (A930002H24Rik), mRNA.
ILMN_2760979	Tgfbr2	1.05188	0.854393	0.625989	0.0729669	-0.227029	-0.675792	NM_009371.2	21813	Mus musculus transforming growth factor, beta receptor II (Tgfbr2), transcript variant 1, mRNA.
ILMN_2684563	Cldnd1	0.858424	0.556454	0.626275	-0.220237	-0.845664	-0.675132	NM_171826.2	224250	Mus musculus claudin domain containing 1 (Cldnd1), mRNA.
ILMN_1216381	Nfic	1.02459	0.755337	0.6267	0.0350501	-0.404807	-0.674152	NM_026756.2	18029	Mus musculus nuclear factor I/C (Nfic), transcript variant 2, mRNA.
ILMN_2841720	Ttc3	0.979133	0.772079	0.628655	-0.0304233	-0.373179	-0.669659	NM_009441.1	22129	Mus musculus tetratricopeptide repeat domain 3 (Ttc3), mRNA.
ILMN_2623776	Eps8	1.07892	0.715839	0.629113	0.109585	-0.482292	-0.668608	NM_007945.2	13860	Mus musculus epidermal growth factor receptor pathway substrate 8 (Eps8), mRNA.
ILMN_2726837	Nppb	1.0202	0.629703	0.629307	0.0288492	-0.667257	-0.668164	NM_008726.3	18158	Mus musculus natriuretic peptide precursor type B (Nppb), mRNA.
ILMN_1228031	Dusp8	1.09929	0.782185	0.629929	0.136569	-0.354418	-0.666739	NM_008748.2	18218	Mus musculus dual specificity phosphatase 8 (Dusp8), mRNA.
ILMN_1213376	Cfl1	1.16173	0.706168	0.630403	0.216274	-0.501917	-0.665653	NM_007687.2	12631	Mus musculus cofilin 1, non-muscle (Cfl1), mRNA.
ILMN_1255731	Dnm3os	0.752453	0.73251	0.631529	-0.410326	-0.449079	-0.663079	NR_002870.1	474332	Mus musculus dynamin 3, opposite strand (Dnm3os), non-coding RNA.
ILMN_1257107	LOC100043821	0.976438	0.620831	0.631939	-0.0344001	-0.687727	-0.662143	XM_001481017.1	100043821	PREDICTED: Mus musculus hypothetical protein LOC100043821 (LOC100043821), mRNA.
ILMN_3163340	Rbm45	0.884407	0.592013	0.632149	-0.177218	-0.7563	-0.661663	NM_153405.2	241490	Mus musculus RNA binding motif protein 45 (Rbm45), mRNA.
ILMN_2674763	LOC666979	1.05493	0.634078	0.632216	0.0771539	-0.657267	-0.661511	XR_033873.1	666979	PREDICTED: Mus musculus similar to gamma actin-like protein (LOC666979), misc RNA.
ILMN_1213322	Chd2	0.95256	0.654266	0.632765	-0.0701185	-0.61205	-0.660259	NM_001081345.1	244059	Mus musculus chromodomain helicase DNA binding protein 2 (Chd2), mRNA.
ILMN_3131887	Spag9	0.871094	0.607422	0.635831	-0.1991	-0.719229	-0.653285	NM_001025430.1	70834	Mus musculus sperm associated antigen 9 (Spag9), transcript variant 4, mRNA.
ILMN_1244343	B230369L08Rik	0.964732	0.666886	0.636219	-0.0518002	-0.584488	-0.652404
ILMN_2819841	Rpl7a	0.777921	0.702723	0.637138	-0.362304	-0.508972	-0.650322	NM_013721.2	27176	Mus musculus ribosomal protein L7a (Rpl7a), mRNA.
ILMN_1229193	Msn	0.898325	0.643163	0.63732	-0.154691	-0.636743	-0.649911
ILMN_2495703	Clip2	1.06907	0.698949	0.637763	0.0963551	-0.516741	-0.648908	NM_001039162.1	269713	Mus musculus CAP-GLY domain containing linker protein 2 (Clip2), transcript variant 2, mRNA.
ILMN_1238838	LOC100045005	0.933364	0.695075	0.637877	-0.0994885	-0.524759	-0.64865	XR_031422.1	100045005	PREDICTED: Mus musculus similar to Deltex3 (LOC100045005), misc RNA.
ILMN_1234412	LOC674427	0.979326	0.643533	0.638452	-0.0301386	-0.635913	-0.64735	XR_030796.1	674427	PREDICTED: Mus musculus similar to ribosomal protein L7a (LOC674427), misc RNA.
ILMN_2942989	Mtpn	1.01652	0.663969	0.63852	0.0236382	-0.590812	-0.647196	NM_008098.2	14489	Mus musculus myotrophin (Mtpn), mRNA.
ILMN_2828916	Frmd6	1.10682	0.67645	0.639332	0.146419	-0.563944	-0.645363	NM_028127.3	319710	Mus musculus FERM domain containing 6 (Frmd6), mRNA.
ILMN_2588055	Actb	0.907377	0.660656	0.639344	-0.140226	-0.598029	-0.645335	NM_007393.3	11461	Mus musculus actin, beta (Actb), mRNA.
ILMN_1246841	Relb	1.11306	0.73209	0.640299	0.154531	-0.449908	-0.643183	NM_009046.2	19698	Mus musculus avian reticuloendotheliosis viral (v-rel) oncogene related B (Relb), mRNA.
ILMN_1239921	Man1b1	1.01184	0.655245	0.642352	0.0169843	-0.609894	-0.638565	NM_001029983.1	227619	Mus musculus mannosidase, alpha, class 1B, member 1 (Man1b1), mRNA.
ILMN_2617265	Ipo13	0.974565	0.704341	0.642975	-0.0371697	-0.505654	-0.637164	NM_146152.2	230673	Mus musculus importin 13 (Ipo13), mRNA.
ILMN_2710354	Acta2	1.02812	0.646401	0.644121	0.0400066	-0.629499	-0.634596	NM_007392.2	11475	Mus musculus actin, alpha 2, smooth muscle, aorta (Acta2), mRNA.
ILMN_2757870	Psmb10	0.984841	0.698145	0.645231	-0.0220368	-0.518401	-0.632112	NM_013640.2	19171	Mus musculus proteasome (prosome, macropain) subunit, beta type 10 (Psmb10), mRNA.
ILMN_2642913	Emp1	1.094	0.731509	0.645343	0.129615	-0.451053	-0.631862	NM_010128.4	13730	Mus musculus epithelial membrane protein 1 (Emp1), mRNA.
ILMN_1219807	Hoxd4	1.03064	0.734423	0.645897	0.0435454	-0.445317	-0.630624	NM_010469.1	15436	Mus musculus homeo box D4 (Hoxd4), mRNA.
ILMN_1223697	Cd44	0.898736	0.765016	0.647208	-0.154031	-0.386439	-0.6277	NM_001039150.1	12505	Mus musculus CD44 antigen (Cd44), transcript variant 2, mRNA.
ILMN_1227131	Ehbp1l1	1.16988	0.673273	0.647225	0.226355	-0.570737	-0.62766	NM_053252.2	114601	Mus musculus EH domain binding protein 1-like 1 (Ehbp1l1), mRNA.
ILMN_2747381	Ddx24	0.9461	0.722713	0.6486	-0.0799358	-0.468505	-0.624599	NM_020494.2	27225	Mus musculus DEAD (Asp-Glu-Ala-Asp) box polypeptide 24 (Ddx24), mRNA.
ILMN_1235173	LOC386218	0.978025	0.679236	0.649155	-0.032056	-0.558015	-0.623366	XM_359123.1
ILMN_1213200	Med16	1.02753	0.736975	0.650141	0.0391868	-0.440313	-0.621175	NM_198107.1	216154	Mus musculus mediator complex subunit 16 (Med16), mRNA.
ILMN_1225835	Mfap5	0.848482	0.929112	0.651363	-0.237045	-0.106076	-0.618467	NM_015776.2	50530	Mus musculus microfibrillar associated protein 5 (Mfap5), mRNA.
ILMN_3153753	Cacnb3	1.07645	0.654478	0.651893	0.106287	-0.611583	-0.617293	NM_007581.2	12297	Mus musculus calcium channel, voltage-dependent, beta 3 subunit (Cacnb3), transcript variant 1, mRNA.
ILMN_2449019	Tnk2	1.17445	0.692754	0.652361	0.231986	-0.529584	-0.616259	NM_016788.2	51789	Mus musculus tyrosine kinase, non-receptor, 2 (Tnk2), mRNA.
ILMN_2758073	Dmtf1	1.0001	0.643128	0.653377	0.000147855	-0.636822	-0.614012	NM_011806.2	23857	Mus musculus cyclin D binding myb-like transcription factor 1 (Dmtf1), mRNA.
ILMN_3160416	2900024O10Rik	0.866359	0.727123	0.65339	-0.206962	-0.459728	-0.613983	NM_028372.1	72852	Mus musculus RIKEN cDNA 2900024O10 gene (2900024O10Rik), mRNA.
ILMN_2625351	Sh3bgrl3	0.964521	0.788351	0.654125	-0.0521147	-0.343089	-0.612361	NM_080559.1	73723	Mus musculus SH3 domain binding glutamic acid-rich protein-like 3 (Sh3bgrl3), mRNA.
ILMN_2440530	Vat1	1.00999	0.829309	0.655114	0.0143479	-0.270018	-0.610182	NM_012037.2	26949	Mus musculus vesicle amine transport protein 1 homolog (T californica) (Vat1), mRNA.
ILMN_2760254	Mrgprf	1.10252	0.879813	0.655276	0.140801	-0.184731	-0.609826	NM_145379.2	211577	Mus musculus MAS-related GPR, member F (Mrgprf), mRNA.
ILMN_1216764	Ier3	0.851001	0.581834	0.655394	-0.232768	-0.781321	-0.609565	NM_133662.2	15937	Mus musculus immediate early response 3 (Ier3), mRNA.
ILMN_1249547	Zfp292	0.881796	0.678358	0.655735	-0.181483	-0.55988	-0.608816	XM_909747.3	30046	PREDICTED: Mus musculus zinc finger protein 292, transcript variant 4 (Zfp292), mRNA.
ILMN_3161105	Ahnak2	1.05959	0.925752	0.656311	0.083511	-0.111302	-0.607548	NM_001033476.1	382643	Mus musculus AHNAK nucleoprotein 2 (Ahnak2), mRNA.
ILMN_2656422	BC028528	0.844233	0.740858	0.65647	-0.244286	-0.432731	-0.6072	NM_153513.1	229600	Mus musculus cDNA sequence BC028528 (BC028528), mRNA.
ILMN_1238535	4832420L08Rik	0.877995	0.776149	0.6565	-0.187716	-0.365595	-0.607134
ILMN_2974720	Igf2bp2	0.979611	0.726284	0.656567	-0.0297184	-0.461394	-0.606986	NM_183029.1	319765	Mus musculus insulin-like growth factor 2 mRNA binding protein 2 (Igf2bp2), mRNA.
ILMN_2629601	Slc4a7	1.03424	0.706235	0.657402	0.0485772	-0.501781	-0.605153	XM_147798.4
ILMN_2937735	Irak2	1.05315	0.533831	0.657631	0.0747087	-0.905544	-0.60465	NM_172161.2	108960	Mus musculus interleukin-1 receptor-associated kinase 2 (Irak2), mRNA.
ILMN_2520249	Hspg2	1.27653	0.762015	0.657766	0.352224	-0.392108	-0.604353
ILMN_1246153	Erdr1	1.05297	0.661312	0.657879	0.0744693	-0.596597	-0.604107	NM_133362.2	170942	Mus musculus erythroid differentiation regulator 1 (Erdr1), mRNA.
ILMN_2441921	Trim56	0.952776	0.749351	0.658018	-0.0697905	-0.416286	-0.603802	NM_201373.3	384309	Mus musculus tripartite motif-containing 56 (Trim56), mRNA.
ILMN_1259610	Cd276	1.08339	0.733513	0.658346	0.115556	-0.447106	-0.603081	NM_133983.3	102657	Mus musculus CD276 antigen (Cd276), mRNA.
ILMN_2768053	Supt16h	0.83828	0.666581	0.658649	-0.254495	-0.585147	-0.602418	NM_033618.3	114741	Mus musculus suppressor of Ty 16 homolog (S. cerevisiae) (Supt16h), mRNA.
ILMN_1252222	Hectd2	1.01968	0.679903	0.65884	0.0281198	-0.556598	-0.602	NM_172637.2	226098	Mus musculus HECT domain containing 2 (Hectd2), mRNA.
ILMN_2424299	Tnfrsf12a	1.32263	0.719348	0.659428	0.403409	-0.475238	-0.600713	NM_013749.1	27279	Mus musculus tumor necrosis factor receptor superfamily, member 12a (Tnfrsf12a), mRNA.
ILMN_1247823	Lrp8	1.10786	0.583985	0.66056	0.14778	-0.775996	-0.598239	NM_001080926.1	16975	Mus musculus low density lipoprotein receptor-related protein 8, apolipoprotein e receptor (Lrp8), transcript variant 2, mRNA.
ILMN_1235732	Cdsn	1.08882	0.880563	0.660644	0.122762	-0.183502	-0.598055	NM_001008424.2	386463	Mus musculus corneodesmosin (Cdsn), mRNA.
ILMN_2825803	Parp14	0.979603	0.644659	0.660762	-0.0297312	-0.633392	-0.597797	NM_001039530.1	547253	Mus musculus poly (ADP-ribose) polymerase family, member 14 (Parp14), mRNA. XM_901644 XM_916789 XM_924484 XM_924488
ILMN_2658815	Tmem98	0.886072	0.740921	0.661094	-0.174505	-0.432608	-0.597073	NM_029537.1	103743	Mus musculus transmembrane protein 98 (Tmem98), mRNA.
ILMN_1238568	Sema3c	0.921176	0.738824	0.661176	-0.118451	-0.436698	-0.596893
ILMN_1228441	C230043G09Rik	0.89672	0.695416	0.662439	-0.15727	-0.524052	-0.594141
ILMN_1229547	Spon2	1.92573	0.811697	0.663668	0.945405	-0.300987	-0.591466	NM_133903.2	100689	Mus musculus spondin 2, extracellular matrix protein (Spon2), mRNA.
ILMN_2778151	Sox9	1.03586	1.01606	0.663889	0.0508238	0.0229913	-0.590986
ILMN_1225373	C1qbp	1.06064	0.71206	0.66434	0.0849306	-0.489929	-0.590007	NM_007573.2	12261	Mus musculus complement component 1, q subcomponent binding protein (C1qbp), nuclear gene encoding mitochondrial protein, mRNA.
ILMN_2737867	Mtap1b	0.86483	0.656726	0.664506	-0.209512	-0.606636	-0.589647	NM_008634.1	17755	Mus musculus microtubule-associated protein 1 B (Mtap1b), mRNA.
ILMN_2689307	Spnb2	0.882426	0.796336	0.66471	-0.180452	-0.328551	-0.589203	NM_009260.2	20742	Mus musculus spectrin beta 2 (Spnb2), transcript variant 2, mRNA.
ILMN_2731057	Psme2	0.910296	0.706822	0.665053	-0.135592	-0.500581	-0.588458	NM_011190.3	19188	Mus musculus proteasome (prosome, macropain) 28 subunit, beta (Psme2), transcript variant 1, mRNA.
ILMN_1259967	Prl2c2	0.964159	0.993093	0.666044	-0.0526569	-0.00999905	-0.58631	NM_031191.1	18811	Mus musculus prolactin family 2, subfamily c, member 2 (Prl2c2), mRNA.

## Sheet: Table D
T3 alone regulated genes (Venn section a)
PROBE_ID	SYMBOL	TH_FC	CORT_FC	CORTTH_FC	LOG2(TH/Ctrl)	LOG2(CORT/Ctrl)	LOG2(CORTTH/Ctrl)	REFSEQ_ID	ENTREZ_GENE_ID
UP
ILMN_2484932	C030002B11Rik	1.7355	1.26727	1.48412	0.795349	0.341718	0.569604
ILMN_3127391	Npr3	1.59254	0.93759	1.29125	0.671329	-0.0929714	0.368766	NM_008728.2	18162
ILMN_1217117	Cdon	1.51042	0.793085	1.24175	0.594954	-0.334452	0.312378

## Sheet: Table E
CORT alone regulated genes (Venn section b)
PROBE_ID	SYMBOL	TH_FC	CORT_FC	CORTTH_FC	LOG2(TH/Ctrl)	LOG2(CORT/Ctrl)	LOG2(CORTTH/Ctrl)	REFSEQ_ID	ENTREZ_GENE_ID
UP
ILMN_2468473	B230343A10Rik	1.0297	2.27988	1.42653	0.0422263	1.18896	0.512512
ILMN_2776850	Gas7	1.01316	2.27835	1.24018	0.018859	1.18799	0.310547	NM_008088.1	14457
ILMN_2666018	Mgp	1.12883	2.11639	1.47623	0.17483	1.08161	0.56192	NM_008597.3	17313
ILMN_2755008	Nfkbiz	0.94917	2.01539	1.40543	-0.0752614	1.01106	0.49101	NM_030612.2	80859
ILMN_2846255	Pgpep1	1.03979	2.00015	1.43913	0.0562858	1.00011	0.525197	NM_023217.2	66522
ILMN_1229315	Tns1	1.10279	1.98181	1.43824	0.141161	0.986819	0.524305	XM_984786.1	21961
ILMN_2757617	Il1rl1	1.13957	1.9282	1.10032	0.188494	0.947255	0.137922	NM_010743.1	17082
ILMN_2480115	Rgs2	0.932692	1.91774	1.46474	-0.100527	0.939403	0.550648
ILMN_1231997	Gsta1	0.999303	1.9115	1.34983	-0.00100571	0.934704	0.432773	NM_008181.3	14857
ILMN_1230440	1700041B20Rik	0.886787	1.88923	1.40839	-0.17334	0.917798	0.494047
ILMN_1216522	Nfatc1	1.06064	1.86279	1.38473	0.0849315	0.897465	0.469601	NM_198429.1	18018
ILMN_2657636	Gsta1	1.01856	1.85795	1.34544	0.0265357	0.893712	0.428078	NM_008181.1
ILMN_2666622	Rgs2	0.922619	1.85629	1.3818	-0.116193	0.892424	0.466552
ILMN_2836749	Rasl12	1.05476	1.79251	1.43084	0.076908	0.841979	0.516858	NM_001033158.1	70784
ILMN_2645208	Arhgef3	0.996154	1.79038	1.28365	-0.00555953	0.84027	0.360256	NM_027871.1	71704
ILMN_2810645	Ehd2	1.241	1.78662	1.43621	0.311507	0.837235	0.522262	NM_153068.2	259300
ILMN_2641816	Slurp1	1.0882	1.77516	1.10683	0.121942	0.827945	0.146437	NM_020519.1	57277
ILMN_2599986	Tead4	0.995311	1.77257	1.41325	-0.00678119	0.82584	0.499014	NM_001080979.1	21679
ILMN_1249378	Bhlhb2	1.14621	1.76203	1.42483	0.196876	0.817235	0.510789	NM_011498.4	20893
ILMN_2924831	Gas7	1.09584	1.75403	0.961849	0.132042	0.810675	-0.0561182	NM_008088.1	14457
ILMN_2548664	Loxl4	1.10032	1.74453	1.45086	0.137924	0.80284	0.536909	NM_053083.2	67573
ILMN_3083163	Cp	1.03766	1.72872	1.45468	0.0533348	0.789704	0.540706	NM_007752.2	12870
ILMN_2873750	Gldc	1	1.72507	1.42788	0	0.786657	0.513875	NM_138595.1	104174
ILMN_1235932	Pdgfra	0.832083	1.71558	1.38822	-0.265202	0.778694	0.473233	NM_011058.2	18595
ILMN_1248849	Gsta2	0.990734	1.71418	1.32858	-0.0134301	0.777522	0.409887	NM_008182.3	14858
ILMN_1258759	Col6a2	1.01577	1.70745	1.14192	0.022573	0.771843	0.191468
ILMN_1241610	Adrb2	0.932035	1.70519	1.44978	-0.101545	0.769937	0.535838	NM_007420.2	11555
ILMN_1222069	Bbx	0.88016	1.69454	1.2474	-0.184163	0.760894	0.318928
ILMN_2638299	Slc29a1	1.0895	1.69285	1.37154	0.123672	0.759456	0.455796
ILMN_1227951	Gcnt2	1.12617	1.69278	1.41276	0.171428	0.759392	0.498514	NM_133219.1	14538
ILMN_2554000	5930429A15Rik	1.20952	1.68718	1.35092	0.274439	0.754613	0.433938
ILMN_2459899	Adamtsl4	1.07824	1.67971	1.39415	0.108685	0.74821	0.479386	NM_144899.2	229595
ILMN_2965903	Hdc	0.999608	1.67922	1.42431	-0.000565874	0.747788	0.510267	NM_008230.4	15186
ILMN_1250550	scl0001259.1_60	1.0786	1.67831	1.48472	0.109163	0.747011	0.570187
ILMN_2440059	scl0001533.1_63	1.09077	1.67776	1.42814	0.125349	0.746537	0.514137	AF390178.1
ILMN_2734142	Snta1	1.05326	1.67526	1.31271	0.0748679	0.744383	0.392553	NM_009228.1	20648
ILMN_1220530	Smc1a	0.826207	1.66138	1.42	-0.275425	0.732381	0.505891	NM_019710.1	24061
ILMN_2693019	Acpp	1.03291	1.64956	1.20523	0.0467199	0.722085	0.269305	NM_207668.2	56318
ILMN_2993334	Plekhf1	1.0643	1.64934	1.48588	0.0899088	0.721888	0.571315	NM_024413.1	72287
ILMN_1235435	LOC666621	1.00871	1.64895	1.48998	0.0125126	0.721552	0.575295	XR_001904.1	666621
ILMN_2655336	Vcan	1.04481	1.64505	1.39858	0.0632424	0.718129	0.483968	NM_001081249.1	13003
ILMN_2520239	Cp	1.02183	1.6439	1.4709	0.031151	0.717119	0.556697
ILMN_2945551	Ptplb	1.04114	1.64241	1.31751	0.058163	0.71581	0.397815	NM_023587.2	70757
ILMN_1232596	Pom121	1.03153	1.64052	1.43595	0.0447904	0.714153	0.522003	NM_148932.1	107939
ILMN_1377923	Actb	1.25046	1.63874	1.44201	0.322453	0.71259	0.528085	NM_007393.3	11461
ILMN_2683958	Col3a1	0.922232	1.63495	1.36688	-0.116798	0.709246	0.450887	NM_009930.1	12825
ILMN_2542885	Wdr89	0.998848	1.6341	1.47078	-0.0016636	0.708493	0.556579	XM_001479426.1	72338
ILMN_2629191	Cpm	0.961111	1.625	1.37778	-0.0572249	0.70044	0.462343	XM_994613.1	70574
ILMN_2961005	Ier5l	1.03305	1.62004	1.42905	0.0469039	0.696032	0.51506	NM_030244.3	72500
ILMN_3159720	Rin2	1.10409	1.61499	1.40333	0.142852	0.691529	0.488856	NM_028724.2	74030
ILMN_1238597	Omd	0.886771	1.61323	1.32399	-0.173366	0.689951	0.404893	NM_012050.1	27047
ILMN_1250956	6330414G02Rik	1.04274	1.61022	1.37964	0.0603781	0.687262	0.464296
ILMN_2659062	Add1	1.06375	1.60921	1.451	0.0891651	0.686352	0.537051
ILMN_2594714	Ets2	0.945042	1.60919	1.31162	-0.0815497	0.686332	0.391351	NM_011809.2	23872
ILMN_2534090	LOC216443	1.10383	1.60768	1.43521	0.142519	0.684984	0.521258	XM_125952.4
ILMN_2785454	Hist2h2ab	0.86251	1.60384	1.26572	-0.213387	0.681526	0.339957	NM_178213.3	621893
ILMN_1220305	D19Bwg1357e	1.11891	1.60369	1.47098	0.162096	0.681393	0.556775	NM_177474.4	52874
ILMN_2846254	Pgpep1	1.13344	1.60008	1.08646	0.180706	0.678143	0.119633	NM_023217.2	66522
ILMN_1214120	1500005N04Rik	1.06814	1.59559	1.20637	0.095097	0.674088	0.270676
ILMN_2723639	Pacs1	0.92854	1.59497	1.36019	-0.106963	0.673526	0.443809	XM_283545.1
ILMN_2611767	Gprc5b	0.949016	1.59128	1.35672	-0.0754962	0.670191	0.440125	NM_022420.1	64297
ILMN_2953277	EG433182	1.02457	1.5884	1.33588	0.0350144	0.667575	0.417795	NM_001025388.1	433182
ILMN_2728729	Sdc4	1.13707	1.58838	1.36202	0.185324	0.667554	0.445744	NM_011521.2	20971
ILMN_1232416	Idb4	0.97914	1.5867	1.41982	-0.0304137	0.666031	0.505705
ILMN_2892441	Gsta4	1.00679	1.58646	1.33433	0.0097654	0.665813	0.416111	NM_010357.1	14860
ILMN_2825144	Fndc7	0.964925	1.58358	1.15522	-0.0515107	0.663192	0.208172	NM_177091.2	320181
ILMN_1225544	Slc19a1	1.10884	1.58188	1.44317	0.14905	0.66164	0.529246	NM_031196.2	20509
ILMN_2637165	2310001H17Rik	0.911432	1.57885	1.46679	-0.133792	0.658876	0.55266
ILMN_2598420	Rbm16	1.09756	1.57851	1.40854	0.134301	0.65856	0.494197	XM_619423.4	106583
ILMN_1244096	Fam171a1	0.995238	1.57551	1.44184	-0.00688639	0.655819	0.527908	NM_001081161.1	269233
ILMN_2714360	Cd34	1.05282	1.57446	1.31792	0.0742617	0.654858	0.398263	NM_133654.1	12490
ILMN_2764309	Dusp14	1.11617	1.57174	1.43548	0.158556	0.652365	0.521532	NM_019819.3	56405
ILMN_2815506	Gamt	1.06456	1.57135	1.34606	0.0902562	0.652004	0.428742	NM_010255.1	14431
ILMN_1223807	EG382843	0.844732	1.57072	1.39341	-0.243435	0.651425	0.478624	XM_905000.3	382843
ILMN_2781458	Tlcd1	1.02647	1.57015	1.3632	0.037687	0.650905	0.446999	NM_026708.1	68385
ILMN_2733091	Baiap2	1.08015	1.5674	1.12113	0.111226	0.648369	0.164953	NM_130862.4	108100
ILMN_2728088	Cda	1.0454	1.56585	1.32474	0.0640534	0.646945	0.405714	NM_028176.1	72269
ILMN_2622089	5430432N15Rik	0.9293	1.56492	1.19805	-0.105784	0.646091	0.26069	XM_001476117.1	74490
ILMN_2525049	Fstl	0.969697	1.5638	1.28416	-0.0443941	0.645052	0.360822	XM_147260.1
ILMN_2538852	LOC384307	0.947066	1.55811	1.34177	-0.0784637	0.6398	0.42414	XM_357558.1
ILMN_2651715	Axl	0.980593	1.55599	1.33143	-0.0282742	0.637836	0.412982	NM_009465.3	26362
ILMN_1254655	Casp4	0.948757	1.55505	1.3445	-0.0758895	0.636959	0.427065	NM_007609.1	12363
ILMN_2981550	Capn1	0.977353	1.5546	1.2544	-0.0330487	0.636548	0.327002	NM_007600.2	12333
ILMN_2498851	2310075M15Rik	0.967826	1.55217	1.47696	-0.0471803	0.63429	0.562627
ILMN_2745370	Sult1a1	0.925926	1.55203	1.32981	-0.111031	0.634155	0.411216	NM_133670.1	20887
ILMN_2757682	Leng9	1.00225	1.54852	1.36972	0.00323692	0.630888	0.453883	NM_175529.3	243813
ILMN_1242767	Dok1	1.04527	1.54398	1.44616	0.0638802	0.626657	0.532232	NM_010070.3	13448
ILMN_2428113	scl0001379.1_70	1.06026	1.54205	1.33361	0.0844248	0.624852	0.415336	AK049469.1
ILMN_2585112	1200008A14Rik	1.04834	1.5396	1.31745	0.068103	0.622551	0.397748
ILMN_1257552	Tars	1.02463	1.53694	1.41508	0.0351002	0.620063	0.500888	NM_033074.3	110960
ILMN_2733778	Il4i1	1.19075	1.53665	1.35089	0.251867	0.619793	0.43391	NM_010215.2	14204
ILMN_2664548	Pgls	1.12264	1.53333	1.47291	0.166893	0.616669	0.558668	NM_025396.3	66171
ILMN_2669782	Phca	0.97825	1.53224	1.44319	-0.0317253	0.615644	0.529265	NM_025408.2	66190
ILMN_1255236	2510003E04Rik	1.05975	1.5292	1.39847	0.0837218	0.612777	0.483852	NM_028197.2	72320
ILMN_2842357	Ryr1	1.01067	1.52866	1.33201	0.0153112	0.612269	0.413603	NM_009109.1	20190
ILMN_2638558	Pes1	1.12306	1.52421	1.20416	0.167433	0.60806	0.268022	NM_022889.3	64934
ILMN_2604029	Klf2	1.06811	1.52391	1.31338	0.0950622	0.607776	0.393286	NM_008452.1	16598
ILMN_2526572	LOC545369	0.965809	1.52305	1.19972	-0.0501904	0.60696	0.262695	XR_034542.1	545369
ILMN_2428961	Xpnpep1	1.06237	1.52204	1.34597	0.0872803	0.606009	0.428644	NM_133216.2	170750
ILMN_1256817	Slpi	1.02053	1.52163	1.27741	0.0293228	0.605613	0.353226	NM_011414.2	20568
ILMN_1246108	Hist1h2ah	1.02873	1.52023	1.33165	0.0408604	0.604286	0.413217	NM_175659.1	319168
ILMN_2744380	Npc2	1.02356	1.51659	1.24751	0.0335911	0.60083	0.319053	NM_023409.4	67963
ILMN_2674407	Arpp19	1.13813	1.51548	1.40318	0.186669	0.599779	0.488699	NM_021548.4	59046
ILMN_2687612	4831426I19Rik	1.11876	1.50666	1.13762	0.161897	0.591353	0.186025	NM_001042699.1	212073
ILMN_2669690	Mpst	1.10877	1.50661	1.49584	0.14896	0.59131	0.580951	NM_138670.2	246221
ILMN_2531581	LOC381215	1.03612	1.50618	1.32442	0.0511922	0.59089	0.405358	XM_355149.1
ILMN_2474887	Whsc2	1.06684	1.50599	1.42279	0.0933416	0.590711	0.508727	NM_011914.2	24116
ILMN_2819679	Tmem50a	0.93091	1.50586	1.3527	-0.103286	0.59059	0.435843	NM_027935.2	71817
ILMN_2637742	Padi1	1.0312	1.5039	1.4493	0.0443259	0.588709	0.535354	NM_011059.2	18599
ILMN_2536649	LOC665235	0.984009	1.50381	1.19562	-0.0232571	0.588619	0.257763	XR_031650.1	665235
ILMN_3111575	Mef2b	1.00107	1.50376	1.38238	0.00154879	0.588574	0.467159	NM_001045484.1	17259
ILMN_2641278	Mfn2	1.05312	1.50354	1.30574	0.0746728	0.588359	0.384867	NM_133201.2	170731
ILMN_1241955	Dnali1	1.18975	1.50204	1.41478	0.25066	0.586925	0.500577
ILMN_2759484	C3	0.929853	1.50196	1.36563	-0.104925	0.586846	0.44957	NM_009778.1
ILMN_3008068	Scara5	1.04758	1.50042	1.2328	0.0670585	0.585371	0.301933	NM_028903.1	71145
ILMN_2628629	Cdh1	0.872756	1.50039	1.15691	-0.19635	0.585338	0.210275	NM_009864.2	12550
ILMN_2521620	Phf15	1.08636	1.5	1.37576	0.119507	0.584963	0.460226	NM_199299.3	76901
DOWN
ILMN_1235571	Cyr61	1.05733	0.463595	0.670067	0.0804309	-1.10906	-0.577623	NM_010516.1	16007
ILMN_2988299	Srf	1.01782	0.558548	0.769946	0.0254774	-0.840246	-0.377171	NM_020493.1	20807
ILMN_2937738	Irak2	1.06085	0.571064	0.689149	0.0852221	-0.808276	-0.537112	NM_172161.2	108960
ILMN_2623867	Ostm1	0.94944	0.597692	0.822726	-0.0748515	-0.742527	-0.281517	NM_172416.2	14628
ILMN_1236308	LOC268730	1.00082	0.604688	0.696126	0.00117551	-0.725738	-0.52258	XM_193754.2
ILMN_3127066	Mark2	0.922449	0.608163	0.668222	-0.116459	-0.717469	-0.581602	NM_007928.2	13728
ILMN_2860804	Tfrc	0.909661	0.613665	0.709707	-0.136599	-0.704477	-0.494705	NM_011638.3	22042
ILMN_2605031	E330018D03Rik	0.910844	0.614231	0.723103	-0.134723	-0.703148	-0.467726	NM_177133.2	320319
ILMN_2904641	Snora65	1.01206	0.616285	0.687955	0.0172993	-0.69833	-0.539615	NR_002898.1	104367
ILMN_2664129	Hist1h4h	1.04854	0.617465	0.670213	0.0683781	-0.695572	-0.577309	NM_153173.2	69386
ILMN_2592093	Ift20	0.99713	0.618386	0.703049	-0.00414642	-0.693421	-0.508302	NM_018854.3	55978
ILMN_2960700	Prf1	0.897111	0.62274	0.726252	-0.156642	-0.683299	-0.461457	NM_011073.2	18646
ILMN_1245733	Ddx49	0.991376	0.629158	0.66694	-0.0124961	-0.668505	-0.58437	NM_001024922.2	234374
ILMN_1230375	LOC383125	0.963066	0.632297	0.722341	-0.0542929	-0.661327	-0.469248	XM_356890.1
ILMN_1250815	Wsb1	1.02191	0.632442	0.669492	0.0312692	-0.660994	-0.578862	NM_001042565.2	78889
ILMN_2760514	Agps	0.855174	0.634968	0.707555	-0.225711	-0.655245	-0.499085	NM_172666.2	228061
ILMN_2619848	Tfrc	1.02266	0.635977	0.712701	0.0323307	-0.652953	-0.488632	NM_011638.3	22042
ILMN_2491831	D11Bwg0414e	0.987452	0.637239	0.726299	-0.0182174	-0.650094	-0.461365
ILMN_3149024	Scoc	1.03386	0.638347	0.712801	0.0480447	-0.647588	-0.48843	NM_019708.3	56367
ILMN_1215167	Ddx5	1.07222	0.638789	0.797379	0.100605	-0.646588	-0.326663	NM_007840.3	13207
ILMN_1239677	2010107E04Rik	0.931087	0.640608	0.669735	-0.103012	-0.642487	-0.578337	NM_027360.2	70257
ILMN_2747923	Slc40a1	1.23023	0.64131	0.918388	0.298924	-0.640907	-0.122824	NM_016917.2	53945
ILMN_2683374	Asna1	1.07321	0.643336	0.81661	0.101927	-0.636357	-0.292281	NM_019652.1	56495
ILMN_2974069	Slc35a3	0.98204	0.645833	0.696839	-0.026146	-0.630766	-0.521103	NM_144902.3	229782
ILMN_1255317	Arnt	1.04547	0.646836	0.747556	0.0641535	-0.628527	-0.419747
ILMN_2585738	A730086L23Rik	1.04571	0.647449	0.763934	0.0644818	-0.627161	-0.38848
ILMN_2972585	Pvr	0.905992	0.650826	0.681129	-0.14243	-0.619655	-0.553999	NM_027514.1	52118
ILMN_3147112	Mapk6	1.20988	0.651268	0.807477	0.274864	-0.618676	-0.308508	NM_027418.1	50772
ILMN_1231803	Dmtf1	1.04173	0.651537	0.72694	0.0589782	-0.61808	-0.460092	NM_011806.2	23857
ILMN_1238820	LOC332788	0.947616	0.651697	0.757553	-0.0776251	-0.617727	-0.40058	XM_285750.2
ILMN_2830661	Top2a	1.00066	0.652097	0.685828	0.000955111	-0.616841	-0.544082	NM_011623.1	21973
ILMN_2659644	Map2k3	1.08142	0.654838	0.731343	0.11293	-0.610791	-0.45138	NM_008928.3	26397
ILMN_3144289	Traf3	1.06831	0.655814	0.72093	0.0953245	-0.608641	-0.472068	NM_011632.2	22031
ILMN_1248039	mtDNA_COXII	1.06877	0.658652	0.677492	0.0959515	-0.602413	-0.561723
ILMN_1214412	Antxr2	0.946725	0.658789	0.689677	-0.0789831	-0.602111	-0.536008	NM_133738.1	71914
ILMN_2794796	E2f4	0.911499	0.658963	0.677283	-0.133686	-0.601731	-0.562169	NM_148952.1	104394
ILMN_3157483	Ets1	1.20328	0.659619	0.807951	0.266974	-0.600295	-0.307661	NM_001038642.1	23871
ILMN_3093089	Tardbp	0.833686	0.660178	0.745662	-0.262424	-0.599074	-0.423406	NM_001008545.1	230908
ILMN_2757489	Ppp1r11	0.961862	0.660365	0.679853	-0.056098	-0.598664	-0.556706	NM_029632.1	76497
ILMN_2612407	Wdsub1	0.920945	0.660678	0.702772	-0.118814	-0.597982	-0.508871	NM_028118.1	72137
ILMN_2849753	Erich1	0.831362	0.660961	0.718097	-0.266452	-0.597362	-0.477749	NM_001034862.1	234086
ILMN_2742675	Rock1	1.05879	0.66142	0.711532	0.0824107	-0.596362	-0.490999	NM_009071.2	19877
ILMN_1258330	LOC384348	0.886316	0.662648	0.747241	-0.174107	-0.593686	-0.420355	XM_357593.1
ILMN_1213026	9630058J23Rik	0.933639	0.662956	0.6957	-0.0990634	-0.593016	-0.523464	NM_146105.3	226744
ILMN_1227458	Nuak1	1.05827	0.664442	0.90193	0.0817075	-0.589784	-0.148912	NM_001004363.1	77976
ILMN_1259340	1810073M12Rik	0.920613	0.665274	0.699629	-0.119334	-0.58798	-0.515339
ILMN_2497068	Zmynd11	0.780375	0.665604	0.74141	-0.35776	-0.587264	-0.431657	NM_144516.2	66505
ILMN_2552490	6720463L11Rik	0.83359	0.66612	0.716448	-0.262589	-0.586145	-0.481066
ILMN_2657338	D930038J03Rik	1.01529	0.666393	0.698948	0.0218933	-0.585556	-0.516744	XM_355639.1
ILMN_2761662	Samd4b	1.0416	0.666419	0.719911	0.0588079	-0.585499	-0.47411	NM_175021.2	233033
ILMN_2974945	Cog6	0.955538	0.666435	0.753573	-0.065615	-0.585464	-0.408181	NM_026225.1	67542
ILMN_3031099	Coq10b	1.25267	0.666467	0.830119	0.325001	-0.585395	-0.268611	NM_001039710.1	67876
ILMN_1253539	LOC432554	1.0291	0.66659	0.765193	0.0413884	-0.585129	-0.386104	XR_031980.1	432554

## Sheet: Table F
T3+CORT alone regulated genes (Venn section c)
PROBE_ID	SYMBOL	TH_FC	CORT_FC	CORTTH_FC	LOG2(TH/Ctrl)	LOG2(CORT/Ctrl)	LOG2(CORTTH/Ctrl)	REFSEQ_ID	ENTREZ_GENE_ID
UP
ILMN_1253191	E230024B12Rik	1.47988	1.20412	2.28067	0.565482	0.267981	1.18946
ILMN_2714031	Errfi1	1.20514	1.45768	2.10285	0.269204	0.543673	1.07235	NM_133753.1	74155
ILMN_1255967	B430216N15Rik	1.40834	1.18205	2.02149	0.494	0.241289	1.01542
ILMN_2509988	Lbr	1.1274	1.45817	1.84904	0.173004	0.544162	0.886775
ILMN_1256943	Ear3	0.950342	1.36815	1.75856	-0.0734806	0.452227	0.814396	NM_017388.1	53876
ILMN_1221494	Ubtd2	1.1493	1.4331	1.73732	0.20075	0.519138	0.796867	NM_173784.3	327900
ILMN_2602597	Sh3rf1	1.0248	1.48464	1.73279	0.0353393	0.570109	0.7931	NM_021506.2	59009
ILMN_2485408	9626962_3	1.33835	1.45865	1.72682	0.420451	0.54463	0.788115
ILMN_2595359	Slc3a2	1.19862	1.47807	1.72682	0.261376	0.563715	0.788115	NM_008577.3	17254
ILMN_2752010	Mcm4	1.09363	1.49336	1.65206	0.129119	0.578562	0.724265	NM_008565.2	17217
ILMN_1215803	Slc38a4	1.11331	1.46388	1.64943	0.154853	0.549796	0.721967	NM_027052.3	69354
ILMN_1229416	1110034A24Rik	1.03091	1.29469	1.6373	0.043921	0.372611	0.711319	NM_027269.2
ILMN_2854943	Gprc5a	1.36987	1.28208	1.63429	0.454039	0.358484	0.70866	NM_181444.3	232431
ILMN_2682945	Psmd2	0.968934	1.4152	1.63266	-0.0455302	0.501003	0.707226	NM_134101.1	21762
ILMN_1233813	Ss18	1.06227	1.40438	1.62885	0.0871495	0.489934	0.70385	NM_009280.1	268996
ILMN_2633777	Rab34	1.01881	1.41575	1.62069	0.0268833	0.501569	0.696608	NM_033475.2	19376
ILMN_1257772	BC026590	0.956411	1.46947	1.596	-0.0642972	0.555297	0.674458	NM_001081420.1	230234
ILMN_1230422	BC018507	1.05019	1.46355	1.59591	0.0706529	0.549477	0.674377	XM_909721.3	218333
ILMN_1232055	9330175B01Rik	1.08359	1.44922	1.59531	0.115824	0.535275	0.673839
ILMN_3160881	Vrk3	1.08198	1.47969	1.5946	0.113673	0.565292	0.673197	NM_133945.1	101568
ILMN_1224250	B230342M21Rik	1.01841	1.46635	1.59123	0.0263229	0.552234	0.670141	NM_133898.3	100637
ILMN_1228557	Id2	0.896154	1.26692	1.59	-0.158182	0.341329	0.669027	NM_010496.2	15902
ILMN_2648937	Pdzrn3	1.14126	1.31504	1.58943	0.190628	0.395107	0.66851	NM_018884.1	55983
ILMN_2682947	Psmd2	1.00512	1.33577	1.5823	0.00736876	0.417674	0.66202	NM_134101.1	21762
ILMN_2944646	Cope	1.01224	1.44234	1.57842	0.0175528	0.528409	0.65848	NM_021538.1	59042
ILMN_1228245	Prickle1	0.951706	1.42563	1.57791	-0.0714116	0.511597	0.658018	NM_001033217.3	106042
ILMN_1243908	Sh3gl1	1.17224	1.44763	1.5763	0.229267	0.533694	0.656538	NM_013664.2	20405
ILMN_2490548	Tspan4	1.18264	1.32335	1.57371	0.242015	0.404192	0.654171	NM_053082.2	64540
ILMN_2955806	Arfip2	1.00174	1.43087	1.57174	0.00250686	0.516892	0.652362	NM_029802.2	76932
ILMN_2461582	4732460K03Rik	1.08057	1.3992	1.57064	0.111786	0.4846	0.65135	XM_888335.2	58894
ILMN_2636832	Cyb5r3	1.02719	1.49394	1.57004	0.0386985	0.579124	0.650797	NM_029787.2	109754
ILMN_1226366	Uck1	1.05801	1.42334	1.56975	0.0813547	0.509283	0.650536	NM_011675.1	22245
ILMN_2644845	Trmt6	1.21809	1.44158	1.5692	0.284626	0.527653	0.650032	NM_175113.3	66926
ILMN_2776585	Slc1a5	1.04911	1.44383	1.56415	0.0691658	0.529901	0.645379	NM_009201.2	20514
ILMN_2511971	Whsc1l1	1.00637	1.45052	1.56246	0.00916439	0.536573	0.643821	NM_001001735.1	234135
ILMN_1257501	Pet112l	0.952655	1.42655	1.55885	-0.0699745	0.512529	0.640482	NM_144896.4	229487
ILMN_2764205	Tor1a	1.00917	1.36268	1.55646	0.0131625	0.446451	0.638273	NM_144884.1	30931
ILMN_2644920	Plekhf1	1.084	1.48862	1.55548	0.11637	0.57398	0.637358	NM_024413.1	72287
ILMN_2489314	2500002G23Rik	1.02863	1.31964	1.55494	0.0407309	0.40015	0.636858
ILMN_1250036	Tmem201	1.05873	1.39352	1.54885	0.0823302	0.478737	0.631195	NM_001025106.1	230917
ILMN_2819530	D15Ertd682e	0.946855	1.39241	1.54772	-0.0787851	0.477582	0.630147	NM_028003.1	71919
ILMN_2845839	1700065O13Rik	1.06042	1.42921	1.54726	0.0846291	0.515215	0.629713	NM_028543.1	73451
ILMN_2547078	Zc3h13	1.02331	1.33296	1.54717	0.0332396	0.414637	0.629632	NM_026083.2	67302
ILMN_3156010	Pdzrn3	1.28592	1.41895	1.54531	0.362803	0.504826	0.6279	NM_018884.1	55983
ILMN_3023230	Jmjd3	1.23388	1.2971	1.54376	0.303206	0.375294	0.626445	NM_001017426.1	216850
ILMN_2861176	Calr	0.954485	1.40191	1.54181	-0.0672049	0.487394	0.624622	NM_007591.3	12317
ILMN_2631192	Vps26b	1.02624	1.44904	1.53935	0.0373627	0.535099	0.622325	NM_178027.3	69091
ILMN_2455637	Top1mt	1.0586	1.48432	1.53844	0.0821582	0.569798	0.621464	NM_028404.2	72960
ILMN_1243564	Plekha1	1.4756	1.24064	1.53802	0.561298	0.311079	0.621079	NM_133942.2	101476
ILMN_2709681	Hdlbp	0.972073	1.45489	1.53652	-0.0408634	0.540907	0.619666	NM_133808.4	110611
ILMN_2971721	2410025L10Rik	1.16254	1.32221	1.53449	0.217278	0.402952	0.617762	NM_028596.2	381668
ILMN_3051252	BC026590	1.05278	1.3318	1.53283	0.0742026	0.413379	0.6162	NM_001081420.1	230234
ILMN_1216116	Smarcd2	1.08877	1.46569	1.53258	0.122699	0.551581	0.61596	NM_031878.1	83796
ILMN_1217144	Tbc1d5	1.06758	1.35958	1.53172	0.0943387	0.443159	0.615154	NM_028162.2	72238
ILMN_2599412	Kti12	1.21838	1.2897	1.53052	0.28496	0.367036	0.614024	NM_029571.2	100087
ILMN_2933399	Ppp1r10	1.02212	1.4868	1.52967	0.0315696	0.572209	0.613223	NM_175934.2	52040
ILMN_1246896	Foxred2	0.973554	1.48595	1.52893	-0.0386675	0.571386	0.612518	NM_001017983.1	239554
ILMN_2497581	Uhrf1	0.901408	1.42488	1.52582	-0.149747	0.510843	0.609586	NM_010931.2	18140
ILMN_1228501	Tob2	1.02753	1.42403	1.52567	0.0391774	0.509983	0.609448	NM_020507.3	57259
ILMN_1234112	Tomm70a	1.16224	1.34673	1.52261	0.216908	0.429465	0.606549	NM_138599.4	28185
ILMN_1214918	LOC546015	0.995098	1.44275	1.52244	-0.00709014	0.528826	0.606386	XR_034790.1	546015
ILMN_2443831	Uba1	1.02051	1.3578	1.51862	0.0292865	0.441269	0.602759	NM_009457.3	22201
ILMN_2727309	LOC100044204	0.893993	1.36042	1.51472	-0.161665	0.444056	0.599054	XM_001471696.1	100044204
ILMN_2820379	Rnf135	1.03921	1.26465	1.51087	0.0554914	0.338742	0.595379	NM_028019.1	71956
ILMN_1243679	Cep55	1.06385	1.44506	1.51039	0.0892888	0.531132	0.594924	NM_028760.1	74107
ILMN_2985111	Chfr	0.986332	1.32331	1.51037	-0.0198541	0.404152	0.594898	NM_172717.1	231600
ILMN_2794686	Fam152b	1.10352	1.29964	1.50938	0.142112	0.378108	0.593957	NM_134095.2	28075
ILMN_2773862	C730025P13Rik	0.989493	1.44878	1.50919	-0.015238	0.534839	0.593778	NM_177344.3	227615
ILMN_2746328	BC003993	1.18118	1.40841	1.50851	0.24023	0.494066	0.593123	NM_030560.3	80744
ILMN_2515982	Ugt1a6b	1.05779	1.4328	1.5083	0.0810522	0.518842	0.592923	NM_201410.1	394435
ILMN_1225363	E430025E21Rik	1.0293	1.3828	1.50709	0.0416643	0.46759	0.591764	NM_153548.2	223593
ILMN_2695150	Smc5l1	0.953262	1.25296	1.50496	-0.0690551	0.325337	0.589725
ILMN_1223015	Dedd2	0.985567	1.26605	1.50388	-0.0209748	0.340333	0.588687	NM_207677.3	67379
ILMN_2480463	Trim25	1.06144	1.4353	1.50016	0.0860237	0.521352	0.585119	NM_009546.2	217069
DOWN
ILMN_1259967	Prl2c2	0.964159	0.993093	0.666044	-0.0526569	-0.00999905	-0.58631	NM_031191.1	18811
ILMN_2731057	Psme2	0.910296	0.706822	0.665053	-0.135592	-0.500581	-0.588458	NM_011190.3	19188
ILMN_2689307	Spnb2	0.882426	0.796336	0.66471	-0.180452	-0.328551	-0.589203	NM_009260.2	20742
ILMN_1225373	C1qbp	1.06064	0.71206	0.66434	0.0849306	-0.489929	-0.590007	NM_007573.2	12261
ILMN_2778151	Sox9	1.03586	1.01606	0.663889	0.0508238	0.0229913	-0.590986
ILMN_1228441	C230043G09Rik	0.89672	0.695416	0.662439	-0.15727	-0.524052	-0.594141
ILMN_1238568	Sema3c	0.921176	0.738824	0.661176	-0.118451	-0.436698	-0.596893
ILMN_2658815	Tmem98	0.886072	0.740921	0.661094	-0.174505	-0.432608	-0.597073	NM_029537.1	103743
ILMN_1235732	Cdsn	1.08882	0.880563	0.660644	0.122762	-0.183502	-0.598055	NM_001008424.2	386463
ILMN_2424299	Tnfrsf12a	1.32263	0.719348	0.659428	0.403409	-0.475238	-0.600713	NM_013749.1	27279
ILMN_1252222	Hectd2	1.01968	0.679903	0.65884	0.0281198	-0.556598	-0.602	NM_172637.2	226098
ILMN_1259610	Cd276	1.08339	0.733513	0.658346	0.115556	-0.447106	-0.603081	NM_133983.3	102657
ILMN_2441921	Trim56	0.952776	0.749351	0.658018	-0.0697905	-0.416286	-0.603802	NM_201373.3	384309
ILMN_2520249	Hspg2	1.27653	0.762015	0.657766	0.352224	-0.392108	-0.604353
ILMN_2629601	Slc4a7	1.03424	0.706235	0.657402	0.0485772	-0.501781	-0.605153	XM_147798.4
ILMN_2974720	Igf2bp2	0.979611	0.726284	0.656567	-0.0297184	-0.461394	-0.606986	NM_183029.1	319765
ILMN_1238535	4832420L08Rik	0.877995	0.776149	0.6565	-0.187716	-0.365595	-0.607134
ILMN_2656422	BC028528	0.844233	0.740858	0.65647	-0.244286	-0.432731	-0.6072	NM_153513.1	229600
ILMN_3161105	Ahnak2	1.05959	0.925752	0.656311	0.083511	-0.111302	-0.607548	NM_001033476.1	382643
ILMN_1249547	Zfp292	0.881796	0.678358	0.655735	-0.181483	-0.55988	-0.608816	XM_909747.3	30046
ILMN_2760254	Mrgprf	1.10252	0.879813	0.655276	0.140801	-0.184731	-0.609826	NM_145379.2	211577
ILMN_2440530	Vat1	1.00999	0.829309	0.655114	0.0143479	-0.270018	-0.610182	NM_012037.2	26949
ILMN_2625351	Sh3bgrl3	0.964521	0.788351	0.654125	-0.0521147	-0.343089	-0.612361	NM_080559.1	73723
ILMN_3160416	2900024O10Rik	0.866359	0.727123	0.65339	-0.206962	-0.459728	-0.613983	NM_028372.1	72852
ILMN_2449019	Tnk2	1.17445	0.692754	0.652361	0.231986	-0.529584	-0.616259	NM_016788.2	51789
ILMN_1225835	Mfap5	0.848482	0.929112	0.651363	-0.237045	-0.106076	-0.618467	NM_015776.2	50530
ILMN_1213200	Med16	1.02753	0.736975	0.650141	0.0391868	-0.440313	-0.621175	NM_198107.1	216154
ILMN_1235173	LOC386218	0.978025	0.679236	0.649155	-0.032056	-0.558015	-0.623366	XM_359123.1
ILMN_2747381	Ddx24	0.9461	0.722713	0.6486	-0.0799358	-0.468505	-0.624599	NM_020494.2	27225
ILMN_1227131	Ehbp1l1	1.16988	0.673273	0.647225	0.226355	-0.570737	-0.62766	NM_053252.2	114601
ILMN_1223697	Cd44	0.898736	0.765016	0.647208	-0.154031	-0.386439	-0.6277	NM_001039150.1	12505
ILMN_1219807	Hoxd4	1.03064	0.734423	0.645897	0.0435454	-0.445317	-0.630624	NM_010469.1	15436
ILMN_2642913	Emp1	1.094	0.731509	0.645343	0.129615	-0.451053	-0.631862	NM_010128.4	13730
ILMN_2757870	Psmb10	0.984841	0.698145	0.645231	-0.0220368	-0.518401	-0.632112	NM_013640.2	19171
ILMN_2617265	Ipo13	0.974565	0.704341	0.642975	-0.0371697	-0.505654	-0.637164	NM_146152.2	230673
ILMN_1246841	Relb	1.11306	0.73209	0.640299	0.154531	-0.449908	-0.643183	NM_009046.2	19698
ILMN_2828916	Frmd6	1.10682	0.67645	0.639332	0.146419	-0.563944	-0.645363	NM_028127.3	319710
ILMN_1238838	LOC100045005	0.933364	0.695075	0.637877	-0.0994885	-0.524759	-0.64865	XR_031422.1	100045005
ILMN_2495703	Clip2	1.06907	0.698949	0.637763	0.0963551	-0.516741	-0.648908	NM_001039162.1	269713
ILMN_2819841	Rpl7a	0.777921	0.702723	0.637138	-0.362304	-0.508972	-0.650322	NM_013721.2	27176
ILMN_1244343	B230369L08Rik	0.964732	0.666886	0.636219	-0.0518002	-0.584488	-0.652404
ILMN_1255731	Dnm3os	0.752453	0.73251	0.631529	-0.410326	-0.449079	-0.663079	NR_002870.1	474332
ILMN_1213376	Cfl1	1.16173	0.706168	0.630403	0.216274	-0.501917	-0.665653	NM_007687.2	12631
ILMN_1228031	Dusp8	1.09929	0.782185	0.629929	0.136569	-0.354418	-0.666739	NM_008748.2	18218
ILMN_2623776	Eps8	1.07892	0.715839	0.629113	0.109585	-0.482292	-0.668608	NM_007945.2	13860
ILMN_2841720	Ttc3	0.979133	0.772079	0.628655	-0.0304233	-0.373179	-0.669659	NM_009441.1	22129
ILMN_1216381	Nfic	1.02459	0.755337	0.6267	0.0350501	-0.404807	-0.674152	NM_026756.2	18029
ILMN_2760979	Tgfbr2	1.05188	0.854393	0.625989	0.0729669	-0.227029	-0.675792	NM_009371.2	21813
ILMN_1222565	A930002H24Rik	1.01901	0.936015	0.625411	0.0271722	-0.095397	-0.677123	XM_001478480.1	320004
ILMN_2653207	Tead2	0.935909	0.677777	0.624993	-0.0955597	-0.561117	-0.678087	NM_011565.2	21677
ILMN_1250075	Dpysl3	0.942503	0.741675	0.618097	-0.0854315	-0.43114	-0.694094	NM_009468.3	22240
ILMN_1230152	Adamts4	0.928144	0.724551	0.617964	-0.10758	-0.464841	-0.694405	NM_172845.1
ILMN_2696592	C77080	0.935437	0.79261	0.617604	-0.0962876	-0.335318	-0.695245
ILMN_2643241	Accn2	1.09581	0.742271	0.617386	0.131993	-0.429982	-0.695755	NM_009597.1	11419
ILMN_1236123	Tomm6	0.958166	0.673127	0.617112	-0.0616526	-0.57105	-0.696396	NM_025365.2	66119
ILMN_2617996	Prl2c2	1.00353	0.907421	0.615867	0.00507805	-0.140156	-0.699309	NM_031191.1	18811
ILMN_2775937	Plat	1.12837	0.743929	0.615554	0.174247	-0.426762	-0.700042
ILMN_2695731	Tceal1	0.875	0.700521	0.613932	-0.192645	-0.5135	-0.703849	NM_146236.1	237052
ILMN_3007428	Sox9	0.948807	0.88953	0.611624	-0.0758138	-0.168884	-0.709282	NM_011448.2	20682
ILMN_2474666	4933411D12Rik	1.00592	0.722531	0.611543	0.00851464	-0.46887	-0.709475
ILMN_2806159	Tmsb4x	0.988349	0.691415	0.609648	-0.0169068	-0.532376	-0.713952	NM_021278.2	19241
ILMN_2816180	Lbh	0.995345	0.833824	0.606281	-0.00673091	-0.262186	-0.721941	NM_029999.3	77889
ILMN_3115472	Aqp5	0.918234	1.00296	0.602895	-0.123067	0.00426113	-0.730022	NM_009701.4	11830
ILMN_1259982	LOC100046616	0.960095	0.949162	0.59621	-0.0587513	-0.075274	-0.746108	XM_001476512.1	100046616
ILMN_1217489	LOC671878	0.958559	0.697881	0.596073	-0.0610601	-0.518948	-0.746439	XM_001473434.1	671878
ILMN_2846865	Actb	0.927218	0.633055	0.583776	-0.10902	-0.659596	-0.776514	NM_007393.1	11461
ILMN_2937136	Tceal1	0.829312	0.759349	0.581423	-0.270012	-0.397166	-0.782339	NM_146236.1	237052
ILMN_2875585	Prl2c3	0.967989	0.769439	0.569644	-0.0469376	-0.378121	-0.811867	NM_011118.1	18812
ILMN_2506727	9430052C07Rik	0.793016	0.821829	0.56068	-0.334579	-0.283091	-0.83475
ILMN_2741096	Timp3	1.05967	0.74842	0.558526	0.0836123	-0.41808	-0.840305	NM_011595.2	21859
ILMN_2623793	Zfhx3	1.06578	0.785373	0.549063	0.0919159	-0.34855	-0.864957	NM_007496.2	11906
ILMN_2996648	Prl2c4	0.987703	0.831234	0.548365	-0.0178501	-0.266673	-0.866793	NM_011954.2	26421
ILMN_2759365	Angptl4	1.14926	0.721635	0.476526	0.200701	-0.470658	-1.06937	NM_020581.1	57875

## Sheet: Table G
T3 ≠ T3+ CORT (Venn section d)
PROBE_ID	SYMBOL	TH_FC	CORT_FC	CORTTH_FC	LOG2(TH/Ctrl)	LOG2(CORT/Ctrl)	LOG2(CORTTH/Ctrl)	REFSEQ_ID	ENTREZ_GENE_ID
ILMN_2616226	Dbp	1.79148	1.49578	2.51547	0.84115	0.5809	1.33083	NM_016974.1	13170
ILMN_1229547	Spon2	1.92573	0.811697	0.663668	0.945405	-0.300987	-0.591466	NM_133903.2	100689

## Sheet: Table H
T3 ꓿ T3+ CORT (Venn section d)
PROBE_ID	SYMBOL	TH_FC	CORT_FC	CORTTH_FC	LOG2(TH/Ctrl)	LOG2(CORT/Ctrl)	LOG2(CORTTH/Ctrl)	REFSEQ_ID	ENTREZ_GENE_ID
ILMN_1220280	Tas1r1	2.67975	1.2895	3.19618	1.4221	0.366814	1.67635	NM_031867.1	110326

## Sheet: Table I
CORT ꓿ T3+ CORT (Venn section e, E1-E2)
PROBE_ID	SYMBOL	TH_FC	CORT_FC	CORTTH_FC	LOG2(TH_FC)	LOG2(CORT_FC)	LOG2(CORTTH_FC)	REFSEQ_ID	ENTREZ_GENE_ID
UP
ILMN_2448651	Ampd3	1.28257	1.59276	1.55066	0.359033	0.671532	0.63288	NM_009667.2	11717
ILMN_2737713	Edn1	1.13547	1.85534	1.82521	0.18329	0.891685	0.868065	NM_010104.2	13614
ILMN_2473620	Rsn	1.1014	1.80664	1.55828	0.139343	0.85331	0.639953
ILMN_2595732	LOC100046232	1.12514	1.5901	1.58121	0.17011	0.66912	0.661029	XM_001475817.1	100046232
ILMN_2791272	Por	1.25892	1.58362	1.96412	0.332191	0.663226	0.973886	NM_008898.1	18984
ILMN_1227465	9628654_5	1.34118	1.52737	1.84532	0.423507	0.611051	0.883872
ILMN_1225995	Morc2a	1.08169	1.65745	1.63936	0.113293	0.728961	0.713135	NM_198162.1	74522
ILMN_2987863	Per2	1.21856	3.03074	2.6825	0.285175	1.59967	1.42358	NM_011066.1	18627
ILMN_2420341	9629514_325	1.4972	1.73788	1.98702	0.582264	0.79733	0.990609
ILMN_2766455	Lrrc8d	1.1303	1.57139	1.68143	0.176706	0.652037	0.749691	NM_178701.2	231549
ILMN_2622983	Dusp1	1.23375	3.02476	2.92945	0.303053	1.59682	1.55063	NM_013642.2	19252
ILMN_1232447	Por	1.17524	1.55239	1.92637	0.23296	0.63449	0.945882	NM_008898.1	18984
ILMN_2727013	Nr1h4	1.14504	2.10765	2.26062	0.195401	1.07563	1.17672	NM_009108.1	20186
ILMN_1237939	Prkrir	1.11464	1.89849	1.87541	0.156572	0.924853	0.907206	NM_028410.1	72981
ILMN_2692615	Tgm2	1.31272	2.04637	1.87039	0.392562	1.03307	0.903341	NM_009373.3	21817
ILMN_2987862	Per2	1.15435	4.21097	3.91657	0.207081	2.07415	1.96959	NM_011066.1	18627
ILMN_2491125	Tbl1xr1	1.15205	1.76775	1.80718	0.204199	0.821916	0.853744	NM_030732.3	81004
ILMN_2707452	Ebf1	1.12036	1.69395	1.57909	0.163959	0.760389	0.659095	NM_007897.2	13591
ILMN_1222356	1110067D22Rik	1.1512	1.56273	1.53776	0.20314	0.644065	0.620831	NM_173752.3	216551
ILMN_2422333	Trap1	1.06017	1.5802	1.53744	0.0842926	0.66011	0.620531	NM_026508.2	68015
ILMN_2622605	Srr	1.12792	1.87446	1.64733	0.173666	0.906472	0.720127	NM_013761.2	27364
ILMN_1255766	Sh3bp2	1.09972	2.34995	2.22504	0.137134	1.23263	1.15383	NM_011893.2	24055
ILMN_1216689	Aplp2	1.04908	1.61866	1.70554	0.0691261	0.694796	0.770228	NM_009691.2	11804
ILMN_1215275	Add1	1.09089	1.89317	1.76306	0.125505	0.920804	0.818084	NM_001024458.2	11518
ILMN_2885277	Nnmt	1.04401	1.76328	1.614	0.0621392	0.818264	0.690638	NM_010924.1	18113
ILMN_1213954	Sgk1	1.05346	1.91548	1.9164	0.0751366	0.937705	0.938402	NM_011361.1	20393
ILMN_2502623	Zhx3	1.07305	1.57186	1.6485	0.101723	0.652469	0.721157	NM_177263.3	320799
ILMN_2675922	2310047A01Rik	1.05262	1.8373	1.76276	0.0739812	0.877587	0.817839	XM_908180.3	71918
ILMN_2663230	Slco3a1	1.09176	1.64235	1.65782	0.126662	0.715764	0.729283	NM_023908.2	108116
ILMN_2655577	Pold1	1.05581	1.58251	1.69	0.0783513	0.662215	0.757021	NM_011131.2	18971
ILMN_2813484	Per1	1.10791	4.63549	4.29077	0.147845	2.21272	2.10124	NM_011065.2	18626
ILMN_2774646	Myd88	1.11705	1.55283	1.56905	0.159699	0.634898	0.64989
ILMN_2789239	Tgfbr3	1.06706	1.60967	1.50859	0.0936357	0.686769	0.593201	NM_011578.2	21814
ILMN_2822000	Slc10a6	1.11682	3.03154	3.06425	0.1594	1.60005	1.61554	NM_029415.1	75750
ILMN_2712731	Phf10	1.11981	1.63847	1.67086	0.163251	0.71235	0.740592	NM_024250.3	72057
ILMN_2773540	Thap4	1.10959	1.61322	1.50064	0.150033	0.689943	0.585578	NM_025920.3	67026
ILMN_2699621	Dlk2	1.07075	2.13002	1.99235	0.0986159	1.09087	0.994472	NM_207666.2	106565
ILMN_1238179	Ipmk	1.04029	1.52482	1.53661	0.0569925	0.608635	0.61975	NM_027184.1	69718
ILMN_1254927	Ly6c1	1.05051	1.57734	1.54383	0.0710912	0.65749	0.626516	NM_010741.2	17067
ILMN_1260112	2400003C14Rik	1.1519	1.67089	2.00352	0.204014	0.740613	1.00253	NM_028018.1	71955
ILMN_2687032	Fbxo31	1.05279	1.69392	1.56651	0.0742127	0.760369	0.647552	NM_133765.2	76454
ILMN_2762326	Kif22	1.08414	1.63505	1.55077	0.116553	0.709332	0.632987	NM_145588.1	110033
ILMN_2496817	Ulk2	1.08058	1.54665	1.53859	0.111802	0.629146	0.621611	NM_013881.3	29869
ILMN_2611180	Ccdc3	1.08021	1.79172	1.76843	0.111308	0.841346	0.822473	XM_129987.2
ILMN_1252450	LOC380707	1.13543	1.74923	1.51911	0.183236	0.806724	0.603227	XM_354622.1
ILMN_2450735	Rn18s	1.0349	2.00775	1.9975	0.0494875	1.00558	0.998195	NR_003278.1	19791
ILMN_2659063	Add1	1.06872	1.60427	1.6718	0.0958844	0.681913	0.741403	NM_013457.2	11518
ILMN_2770894	Map3k6	1.04762	3.81992	3.10181	0.0671142	1.93354	1.63311
ILMN_2764143	Scap	1.03217	1.67208	1.65518	0.0456865	0.741647	0.726991	NM_001001144.1	235623
ILMN_1252259	LOC384836	1.04152	2.15614	1.9269	0.0586853	1.10845	0.946278	XM_357889.1
ILMN_2766930	Faah	1.03092	1.82731	1.59398	0.0439376	0.869721	0.67263	NM_010173.3	14073
ILMN_2678019	Psmd8	1.02688	1.59178	1.50406	0.0382624	0.670645	0.588859	NM_026545.2	57296
ILMN_1220063	EG666668	1.0253	1.6915	1.59311	0.0360442	0.7583	0.671849	XM_985281.1	666668
ILMN_2701664	Tsc22d3	1.09652	8.82413	7.2499	0.132937	3.14145	2.85796	NM_010286.3	14605
ILMN_2524986	Ear3	1.06126	2.50077	3.79326	0.0857724	1.32237	1.92344	NM_017388.1	53876
ILMN_1218206	Klf13	1.02679	1.72128	1.60736	0.0381448	0.783482	0.684696	NM_021366.2	50794
ILMN_2447100	D15Mit260	1.05227	2.1028	1.86476	0.0735074	1.07231	0.898993
ILMN_2982200	Mrpl13	1.06653	1.50327	1.55878	0.0929254	0.5881	0.640413	NM_026759.2	68537
ILMN_2881272	Aifm1	1.0552	1.50695	1.68419	0.0775177	0.591629	0.752056	NM_012019.2	26926
ILMN_2947292	Map3k6	1.03217	2.3092	1.99643	0.0456828	1.2074	0.997419	NM_016693.3	53608
ILMN_2605645	Gsn	1.09481	2.25414	2.18431	0.130677	1.17258	1.12718
ILMN_1241854	Lrrc59	1.0577	1.67858	1.76496	0.0809293	0.747245	0.819632	NM_133807.1	98238
ILMN_2515081	Trim59	1.06438	1.7496	1.57546	0.0900132	0.807029	0.655775	NM_025863.2	66949
ILMN_1232396	Ear2	1.04814	1.70963	2.02174	0.0678268	0.773682	1.0156	NM_007895.2	13587
ILMN_2881263	Aifm1	1.01577	1.56836	1.57253	0.0225806	0.649255	0.653091	NM_012019.2	26926
ILMN_2636624	Slc10a6	1.04052	1.96093	1.6686	0.0573061	0.971535	0.738635	NM_029415.2	75750
ILMN_2589181	Eef2	1.05524	1.50569	1.50804	0.0775721	0.590424	0.592671	NM_007907.1	13629
ILMN_1224768	Ehd4	1.01733	1.54281	1.5418	0.0247814	0.625558	0.624612	NM_133838.4	98878
ILMN_2813487	Per1	1.03749	3.06484	3.00811	0.0530937	1.61581	1.58886	NM_011065.2	18626
ILMN_2777535	LOC666053	1.02274	1.76729	1.63085	0.0324385	0.821537	0.705625	XR_032036.1	666053
ILMN_1247916	Lims2	1.03377	1.67695	1.82673	0.0479206	0.745836	0.86926	NM_144862.3	225341
ILMN_1222872	Wbscr16	1.02317	1.62349	1.53923	0.033046	0.699095	0.62221	NM_033572.1	94254
ILMN_2776922	Glrx1	1.0181	1.91034	1.67414	0.0258842	0.933833	0.743418
ILMN_2647885	Bcl2l1	1.02375	1.51425	1.52375	0.0338676	0.598605	0.607629	NM_009743.4	12048
ILMN_1222071	C920004C08Rik	1.01817	1.63023	1.60779	0.0259752	0.705079	0.685081
ILMN_2544674	2310045K21Rik	1.01869	1.7836	1.8041	0.0267094	0.834796	0.851278
ILMN_2588337	D930015E06Rik	1.01993	1.86515	1.59314	0.0284643	0.899294	0.671875	NM_172681.2
ILMN_1231096	2310036D22Rik	1.01835	1.9323	1.7553	0.0262368	0.950319	0.811719
ILMN_2712075	Lcn2	1.00564	3.74313	2.821	0.00811075	1.90424	1.49621	NM_008491.1	16819
ILMN_1225994	Vav2	1.01072	1.85452	1.65194	0.015383	0.891044	0.724158	NM_009500.1	22325
ILMN_1226587	EG668300	1.01199	1.85284	1.73641	0.0171986	0.88974	0.796112	XM_001000750.1	668300
ILMN_2637714	Rasa3	1.0026	2.87209	2.7578	0.00374755	1.5221	1.46352	NM_009025.2	19414
ILMN_2619697	B3gnt9	1.00131	1.77095	2.02613	0.00189517	0.824523	1.01872	NM_178879.3	97440
ILMN_2464474	9430029L20Rik	1.00224	1.92653	1.84577	0.00323293	0.946003	0.884219
ILMN_2772632	Saa3	1	1.79329	1.74852	0	0.842605	0.806133	NM_011315.3	20210
ILMN_1220173	Ppm2c	0.99582	1.66876	1.66353	-0.00604271	0.738773	0.73425	NM_001098231.1	381511
ILMN_2748499	Fshprh1	0.998079	1.50368	1.64329	-0.00277441	0.5885	0.716589	NM_145924.1
ILMN_1259355	Ccdc117	0.991982	1.56186	1.68671	-0.0116146	0.643261	0.754214	NM_134033.1	104479
ILMN_1240471	Retsat	0.993582	1.50839	1.61826	-0.00928861	0.593009	0.694446	NM_026159.4	67442
ILMN_1221805	Dtna	0.992182	1.79368	1.60673	-0.011323	0.842921	0.684128	NM_010087.3	13527
ILMN_2842366	Mrpl2	0.989097	1.57176	1.63751	-0.0158165	0.652385	0.711506	NM_025302.3	27398
ILMN_1243992	Ptrf	0.97998	2.35324	2.18968	-0.0291763	1.23465	1.13072	NM_008986.1
ILMN_2618745	Supv3l1	0.993867	1.69733	1.63897	-0.00887463	0.763267	0.712791	NM_181423.2	338359
ILMN_1228942	Cd59a	0.989372	1.61159	1.62512	-0.0154151	0.688489	0.700547	NM_007652.2	12509
ILMN_2704619	Cc2d2a	0.984664	1.59042	1.57079	-0.0222961	0.669412	0.651488	NM_172274.1	231214
ILMN_2671601	Selk	0.970171	1.63526	1.85027	-0.0436886	0.709523	0.887733	NM_019979.1
ILMN_2672190	Id1	0.982782	1.70783	1.68039	-0.0250569	0.772163	0.748794	NM_010495.2	15901
ILMN_1218981	Aldh1a7	0.979365	1.89841	1.93651	-0.0300813	0.924794	0.953457	NM_011921.2	26358
ILMN_2724469	4732473B16Rik	0.979592	1.67474	1.50128	-0.0297473	0.743941	0.586189	NM_175307.5	100342
ILMN_3134632	Adam22	0.982514	1.68197	1.55301	-0.0254506	0.75015	0.635063	NM_001007220.2	11496
ILMN_2445165	Vdr	0.985782	2.32405	1.94046	-0.0206595	1.21664	0.9564	NM_009504.2	22337
ILMN_2772410	Anxa4	0.973076	2.1891	1.94149	-0.0393754	1.13034	0.957163
ILMN_1249269	5830457O10Rik	0.964379	1.51043	1.51129	-0.0523282	0.594955	0.595785	NM_145412.3	214987
ILMN_2761169	3110050N22Rik	0.976152	1.5274	1.50768	-0.0348219	0.61108	0.592332	NM_173181.1
ILMN_2653567	Rhoj	0.98333	1.96013	1.87813	-0.0242531	0.970947	0.909294	NM_023275.2	80837
ILMN_1233129	Zbtb22	0.984576	1.54242	1.60983	-0.0224258	0.625192	0.686905	NM_020625.3	81630
ILMN_2698430	Bcl2l1	0.97466	1.644	1.5754	-0.0370289	0.717215	0.65572	NM_009743.4	12048
ILMN_2733887	Mknk2	0.976843	2.17905	2.01971	-0.0338018	1.1237	1.01415	NM_021462.3	17347
ILMN_2638923	Rn18s	0.953732	3.68996	3.64996	-0.068344	1.88361	1.86788	NR_003278.1	19791
ILMN_3009521	Foxred2	0.965144	1.86659	1.6887	-0.0511835	0.900402	0.755915	NM_001017983.1	239554
ILMN_2811705	Fbxo18	0.976606	1.53063	1.56665	-0.0341514	0.61413	0.647687	NM_015792.1	50755
ILMN_2909782	Rras2	0.954972	1.71083	1.81356	-0.0664699	0.774701	0.858821	NM_025846.1	66922
ILMN_2665545	Rin3	0.984918	2.36145	2.07975	-0.0219242	1.23967	1.05641	NM_177620.3	217835
ILMN_2631098	Msh6	0.963444	1.58383	1.54327	-0.0537278	0.663416	0.625989	NM_010830.1	17688
ILMN_1255287	Mela	0.927795	2.71299	2.43678	-0.108123	1.43988	1.28498
ILMN_1260061	D17H6S56E-5	0.932824	2.1958	2.36807	-0.100323	1.13475	1.24371	NM_033075.2	110956
ILMN_1228919	St13	0.941111	1.74481	1.64379	-0.0875636	0.803073	0.717028	NM_133726.2	70356
ILMN_2669627	Vcan	0.949413	1.94941	1.68293	-0.0748926	0.96304	0.750972	NM_001081249.1	13003
ILMN_2599018	Clic4	0.944349	1.51578	1.51291	-0.0826082	0.600058	0.597325	NM_013885.2	29876
ILMN_1233283	P2rx5	0.966674	1.53069	1.53322	-0.0488991	0.614182	0.616566	NM_033321.1	94045
ILMN_2452855	1110003O08Rik	0.974795	2.23159	2.02913	-0.0368286	1.15807	1.02086
ILMN_3136744	Sesn1	0.965633	3.02137	2.44037	-0.0504536	1.5952	1.2871	NM_001013370.1	140742
ILMN_2718266	Fkbp5	0.967671	2.66658	2.46575	-0.0474111	1.41499	1.30203	NM_010220.2	14229
ILMN_1243179	Sec24d	0.930673	1.631	1.52257	-0.103654	0.705753	0.60651	NM_027135.2	69608
ILMN_3059476	Sesn1	0.942149	2.34936	2.1435	-0.0859732	1.23227	1.09997	NM_001013370.1	140742
ILMN_2702039	Cblb	0.927498	1.89125	1.72237	-0.108584	0.919338	0.784395	NM_001033238.1	208650
ILMN_1224842	LOC385068	0.932985	1.84172	2.07594	-0.100075	0.881051	1.05376	XM_358030.1
ILMN_2602821	Cdk5rap1	0.955166	1.77863	1.58214	-0.066176	0.83077	0.661874	NM_025876.2	66971
ILMN_1223428	Eif3s8	0.876618	1.66291	1.66778	-0.189979	0.73371	0.737932	NM_019646.1
ILMN_2439341	Vars	0.958157	1.62524	1.52622	-0.0616655	0.700649	0.60996	NM_011690.2	22321
ILMN_1215969	Rcor1	0.938169	1.5874	1.6635	-0.0920805	0.666662	0.734218	NM_198023.2	217864
ILMN_1236037	LOC627317	0.91049	1.68137	1.65735	-0.135285	0.749634	0.728875	XR_033591.1	627317
ILMN_2676052	Tef	0.933203	2.06192	1.88705	-0.0997367	1.04399	0.91613	NM_017376.2	21685
ILMN_2533916	LOC380655	0.885287	1.71135	1.58105	-0.175783	0.775132	0.660881	XM_358397.1
ILMN_2631097	Msh6	0.910748	1.55182	1.56781	-0.134876	0.633965	0.648749	NM_010830.1	17688
ILMN_2763679	Sipa1l1	0.958746	1.85289	1.94414	-0.0607788	0.88978	0.959134	NM_172579.1	217692
ILMN_2619594	Il11ra1	0.892939	1.62819	1.57662	-0.163366	0.703269	0.656832	NM_010549.2	16157
ILMN_1230073	Rn18s	0.901801	2.44641	2.42667	-0.14912	1.29067	1.27898	NR_003278.1	19791
ILMN_2971479	Trp53inp1	0.838167	1.59775	1.59401	-0.254691	0.676046	0.672663	NM_021897.1	60599
ILMN_2742426	LOC100044204	0.864389	1.51656	1.69876	-0.210247	0.600806	0.76448	XM_001471696.1	100044204
ILMN_1224336	Spsb1	0.94715	1.98858	1.71378	-0.0783346	0.991736	0.777185	NM_029035.2	74646
ILMN_1219154	Mt2	0.916546	3.40139	2.57118	-0.12572	1.76612	1.36243	NM_008630.2	17750
ILMN_1247996	LOC673501	0.907687	1.85232	2.13314	-0.139734	0.889333	1.09298	XM_001005723.1	673501
ILMN_3150811	Tsc22d3	0.905664	5.40699	4.50626	-0.142952	2.43483	2.17193	NM_001077364.1	14605
ILMN_1254630	Ptpre	0.906979	1.66983	1.67047	-0.140859	0.739702	0.740255	NM_011212.3	19267
ILMN_2677567	Galt	0.901868	1.61998	1.5142	-0.149011	0.695975	0.598553	NM_016658.2	14430
ILMN_1246800	Serpina3n	0.911078	1.90561	1.6776	-0.134354	0.930256	0.746395	NM_009252.2	20716
ILMN_2765047	Chrd	0.933165	2.43401	1.97499	-0.0997956	1.28333	0.981845	NM_009893.1	12667
ILMN_3114641	Pik3r1	0.872838	1.89389	1.74668	-0.196214	0.921354	0.804614	NM_001077495.1	18708
ILMN_2473531	Pik3r1	0.850834	1.95035	1.91636	-0.23305	0.96373	0.93837	NM_001024955.1	18708
ILMN_1259322	Pdk4	0.763862	5.01936	4.71009	-0.388615	2.3275	2.23575	NM_013743.2	27273
ILMN_1230788	Tle1	0.694267	1.55943	1.59322	-0.526438	0.64102	0.67195	NM_011599.3	21885
DOWN
ILMN_2868220	Inhba	1.13404	0.521911	0.607149	0.181476	-0.938124	-0.719877	NM_008380.1	16323
ILMN_2776603	Ccl9	1.09681	0.659628	0.526782	0.133318	-0.600275	-0.924721	NM_011338.2	20308
ILMN_2416218	5530400B01Rik	1.08183	0.582316	0.575965	0.11347	-0.780127	-0.795947
ILMN_3153753	Cacnb3	1.07645	0.654478	0.651893	0.106287	-0.611583	-0.617293	NM_007581.2	12297
ILMN_2557387	E430005I09Rik	1.07085	0.608476	0.60974	0.0987572	-0.716728	-0.713734
ILMN_2672528	Pabpn1	1.05291	0.622217	0.598836	0.0743764	-0.684511	-0.739768	NM_019402.1	54196
ILMN_1259905	Sfrs11	1.0696	0.64019	0.619182	0.0970709	-0.643429	-0.691564	NM_001093753.1	69207
ILMN_2833706	Fgf7	1.03752	0.522317	0.470812	0.0531345	-0.937002	-1.08678	NM_008008.3	14178
ILMN_1222584	Sfrs11	1.06759	0.661694	0.602998	0.0943594	-0.595765	-0.729775	NM_001093753.1	69207
ILMN_2683593	Fubp1	1.0507	0.56016	0.577661	0.0713526	-0.83609	-0.791706	NM_057172.1
ILMN_2674763	LOC666979	1.05493	0.634078	0.632216	0.0771539	-0.657267	-0.661511	XR_033873.1	666979
ILMN_1255925	Col8a1	1.05482	0.641608	0.551698	0.0769971	-0.640235	-0.858049
ILMN_2450767	Dusp4	1.07123	0.593151	0.602055	0.0992721	-0.753529	-0.732033
ILMN_2710354	Acta2	1.02812	0.646401	0.644121	0.0400066	-0.629499	-0.634596	NM_007392.2	11475
ILMN_1246153	Erdr1	1.05297	0.661312	0.657879	0.0744693	-0.596597	-0.604107	NM_133362.2	170942
ILMN_2726837	Nppb	1.0202	0.629703	0.629307	0.0288492	-0.667257	-0.668164	NM_008726.3	18158
ILMN_2840091	Ugcg	1.02909	0.582512	0.572768	0.0413696	-0.77964	-0.803977	NM_011673.2	22234
ILMN_2451115	1500001E21Rik	1.03394	0.545202	0.592101	0.0481527	-0.875137	-0.756084
ILMN_1239921	Man1b1	1.01184	0.655245	0.642352	0.0169843	-0.609894	-0.638565	NM_001029983.1	227619
ILMN_2942989	Mtpn	1.01652	0.663969	0.63852	0.0236382	-0.590812	-0.647196	NM_008098.2	14489
ILMN_2758073	Dmtf1	1.0001	0.643128	0.653377	0.000147855	-0.636822	-0.614012	NM_011806.2	23857
ILMN_2848463	Mthfsd	1	0.646744	0.61759	0	-0.628732	-0.695279	NM_172761.1	234814
ILMN_2965660	Apcdd1	0.999189	0.615496	0.624703	-0.00117007	-0.700179	-0.678757	NM_133237.2	494504
ILMN_2511089	Ugcg	0.991137	0.603539	0.563152	-0.0128442	-0.72848	-0.828404
ILMN_2794645	Cyr61	0.975029	0.346908	0.489215	-0.0364828	-1.52738	-1.03146	NM_010516.1	16007
ILMN_2479681	Mex3a	0.988948	0.648983	0.594607	-0.0160337	-0.623747	-0.749993	NM_001029890.1	72640
ILMN_3122961	Gbp2	0.992047	0.618652	0.610542	-0.0115202	-0.692801	-0.711837	NM_010260.1	14469
ILMN_2825803	Parp14	0.979603	0.644659	0.660762	-0.0297312	-0.633392	-0.597797	NM_001039530.1	547253
ILMN_2495796	mtDNA_ND3	0.983248	0.593591	0.601602	-0.0243722	-0.75246	-0.733118
ILMN_2434853	mtDNA_ND2	0.954828	0.596484	0.5953	-0.0666869	-0.745444	-0.748311
ILMN_2606210	Dpt	0.956023	0.606938	0.49959	-0.0648829	-0.720379	-1.00118	NM_019759.2	56429
ILMN_2742599	Nfix	0.984348	0.660804	0.608163	-0.0227598	-0.597707	-0.717471	NM_010906.2	18032
ILMN_1257107	LOC100043821	0.976438	0.620831	0.631939	-0.0344001	-0.687727	-0.662143	XM_001481017.1	100043821
ILMN_2625451	Ankrd1	0.957994	0.642096	0.576137	-0.061911	-0.639138	-0.795515	NM_013468.3	107765
ILMN_1234412	LOC674427	0.979326	0.643533	0.638452	-0.0301386	-0.635913	-0.64735	XR_030796.1	674427
ILMN_2479290	Fas	0.977975	0.583654	0.496617	-0.03213	-0.776815	-1.0098	NM_007987.1	14102
ILMN_1232741	Fdps	0.947524	0.579207	0.616901	-0.0777656	-0.78785	-0.69689
ILMN_1240346	Socs5	0.966317	0.625286	0.584924	-0.0494319	-0.677411	-0.77368	NM_019654.2	56468
ILMN_2660233	Ngfb	0.890539	0.428024	0.377006	-0.167249	-1.22424	-1.40734	NM_013609.1	18049
ILMN_1230278	LOC100044702	0.900518	0.657849	0.586544	-0.151174	-0.604171	-0.769689	XM_001472699.1	100044702
ILMN_2695412	AI451617	0.954531	0.575836	0.506658	-0.0671365	-0.796269	-0.980916	NM_199146.1	209387
ILMN_2588055	Actb	0.907377	0.660656	0.639344	-0.140226	-0.598029	-0.645335	NM_007393.3	11461
ILMN_2754985	Phlda1	0.968543	0.3234	0.346946	-0.0461119	-1.62861	-1.52722	NM_009344.1	21664
ILMN_2763245	Cxcl1	0.946294	0.625387	0.604726	-0.0796391	-0.677179	-0.725646	NM_008176.1	14825
ILMN_1240420	Arid1b	0.934731	0.651751	0.614138	-0.097377	-0.617608	-0.703365	NM_001085355.1	239985
ILMN_1213322	Chd2	0.95256	0.654266	0.632765	-0.0701185	-0.61205	-0.660259	NM_001081345.1	244059
ILMN_2629582	Plau	0.938927	0.605799	0.538556	-0.0909157	-0.723089	-0.892831	NM_008873.2	18792
ILMN_2551741	0610010I05Rik	0.891041	0.506009	0.615118	-0.166436	-0.982766	-0.701064
ILMN_2902979	Fas	0.942976	0.617036	0.52918	-0.0847067	-0.696573	-0.918168	NM_007987.1	14102
ILMN_2959272	Rnu6	0.96447	0.428829	0.497182	-0.0521922	-1.22153	-1.00815	NR_003027.1	19862
ILMN_2640862	Lrig1	0.963159	0.620492	0.616744	-0.0541535	-0.688515	-0.697255	NM_008377.2	16206
ILMN_2483786	1110004P21Rik	0.890307	0.412033	0.501671	-0.167625	-1.27917	-0.995186
ILMN_1251193	A630084D02Rik	0.895628	0.413797	0.442703	-0.159029	-1.27301	-1.17559
ILMN_2507810	mtDNA_ND5	0.902723	0.55723	0.61175	-0.147645	-0.843656	-0.708986
ILMN_2657911	Cnot4	0.920439	0.639326	0.605228	-0.119605	-0.645377	-0.724449	NM_016877.3	53621
ILMN_3131887	Spag9	0.871094	0.607422	0.635831	-0.1991	-0.719229	-0.653285	NM_001025430.1	70834
ILMN_2752569	Paip1	0.920994	0.461195	0.483529	-0.118737	-1.11655	-1.04833	NM_145457.3	218693
ILMN_2937596	Ngfb	0.820434	0.424056	0.412096	-0.285541	-1.23767	-1.27895	NM_013609.1	18049
ILMN_2684563	Cldnd1	0.858424	0.556454	0.626275	-0.220237	-0.845664	-0.675132	NM_171826.2	224250
ILMN_1252479	LOC100041567	0.880878	0.584812	0.604026	-0.182985	-0.773954	-0.727318	XM_001476645.1	100041567
ILMN_1229193	Msn	0.898325	0.643163	0.63732	-0.154691	-0.636743	-0.649911
ILMN_1232716	Cyp1b1	0.788377	0.615242	0.576435	-0.343042	-0.700773	-0.794769	NM_009994.1	13078
ILMN_1212848	Rybp	0.924012	0.585836	0.613074	-0.114017	-0.771431	-0.705866	NM_019743.3	56353
ILMN_2734755	Col4a5	0.891269	0.622707	0.579867	-0.166067	-0.683375	-0.786205
ILMN_2571616	C430002D13Rik	0.747788	0.505057	0.554362	-0.4193	-0.985482	-0.851101
ILMN_2737867	Mtap1b	0.86483	0.656726	0.664506	-0.209512	-0.606636	-0.589647	NM_008634.1	17755
ILMN_2768053	Supt16h	0.83828	0.666581	0.658649	-0.254495	-0.585147	-0.602418	NM_033618.3	114741
ILMN_2550570	Fibp	0.776224	0.568998	0.606993	-0.365455	-0.813505	-0.720248
ILMN_2726371	Nqo1	0.855711	0.57236	0.623224	-0.224805	-0.805005	-0.682177	NM_008706.4	18104
ILMN_3163340	Rbm45	0.884407	0.592013	0.632149	-0.177218	-0.7563	-0.661663	NM_153405.2	241490
ILMN_3158725	Raet1b	0.821449	0.664089	0.604381	-0.283757	-0.590551	-0.726469	NM_009017.1	19369
ILMN_2972478	Nlgn2	0.84507	0.643726	0.617157	-0.242857	-0.635481	-0.696289	NM_198862.2	216856
ILMN_1220813	Dtx3l	0.802829	0.655172	0.602122	-0.316835	-0.610053	-0.731872	NM_001013371.2	209200
ILMN_1253178	Aldh3a1	0.682206	0.496316	0.44572	-0.55172	-1.01067	-1.16579	NM_007436.1	11670

## Sheet: Table J
T3 enhanced effect of CORT regulation (Venn section e, E3-E4)
PROBE_ID	SYMBOL	TH_FC	CORT_FC	CORTTH_FC	LOG2(TH/Ctrl)	LOG2(CORT/Ctrl)	LOG2(CORTTH/Ctrl)	REFSEQ_ID	ENTREZ_GENE_ID
UP
ILMN_2868480	Ear4	1.08081	1.75253	2.2138	0.11211	0.809435	1.14653	NM_001017422.1	53877
ILMN_2738345	Lims2	1.07807	2.36183	2.91326	0.108447	1.23991	1.54263	NM_144862.3	225341
ILMN_2942674	Lims2	1.06874	1.89362	2.37316	0.0959106	0.921145	1.24681	NM_144862.1	225341
ILMN_1229082	Klhl21	1.34703	1.57133	2.05336	0.429782	0.65199	1.03799	NM_001033352.3	242785
DOWN
ILMN_2835117	Ccl7	1.06466	0.622996	0.368207	0.0903961	-0.682706	-1.44141	NM_013654.2	20306
ILMN_2771176	Ccl7	0.875551	0.588145	0.372094	-0.191738	-0.765755	-1.42626
ILMN_1229745	Sertad4	1.04206	0.428074	0.374067	0.0594394	-1.22407	-1.41863	NM_198247.1	214791
ILMN_1227494	Egr3	1.04542	0.548475	0.504407	0.0640878	-0.866503	-0.98734
ILMN_1245710	Ccl2	0.935113	0.622163	0.499332	-0.0967866	-0.684636	-1.00193	NM_011333.3	20296
ILMN_2778655	Vcam1	0.88342	0.565047	0.471243	-0.178828	-0.823558	-1.08546	NM_011693.2	22329

## Sheet: Table K
T3 + CORT synergistically regulated genes
PROBE_ID	SYMBOL_3	TH_FC	CORT_FC	CORTTH_FC	LOG2(TH/Ctrl)	LOG2(CORT/Ctrl)	LOG2(CORTTH/Ctrl)	REFSEQ_ID	ENTREZ_GENE_ID
UP
ILMN_1232601	Cyb561	2.61185	3.7837	10.52	1.38507	1.9198	3.39506	NM_007805.4	13056
ILMN_1254031	Klf9	3.08665	2.17406	5.51767	1.62604	1.12039	2.46406	NM_010638.4	16601
ILMN_2430906	2310051E17Rik	2.23419	2.18833	5.24531	1.15975	1.12983	2.39103	XM_001479552.1	70273
ILMN_2738345	Lims2	1.07807	2.36183	2.91326	0.108447	1.23991	1.54263	NM_144862.3	225341
ILMN_2942674	Lims2	1.06874	1.89362	2.37316	0.0959106	0.921145	1.24681	NM_144862.1	225341
ILMN_1253191	E230024B12Rik	1.47988	1.20412	2.28067	0.565482	0.267981	1.18946
ILMN_2868480	Ear4	1.08081	1.75253	2.2138	0.11211	0.809435	1.14653	NM_001017422.1	53877
ILMN_2714031	Errfi1	1.20514	1.45768	2.10285	0.269204	0.543673	1.07235	NM_133753.1	74155
ILMN_1255967	B430216N15Rik	1.40834	1.18205	2.02149	0.494	0.241289	1.01542
ILMN_2509988	Lbr	1.1274	1.45817	1.84904	0.173004	0.544162	0.886775
ILMN_1256943	Ear3	0.950342	1.36815	1.75856	-0.0734806	0.452227	0.814396	NM_017388.1	53876
ILMN_1221494	Ubtd2	1.1493	1.4331	1.73732	0.20075	0.519138	0.796867	NM_173784.3	327900
ILMN_2602597	Sh3rf1	1.0248	1.48464	1.73279	0.0353393	0.570109	0.7931	NM_021506.2	59009
ILMN_2485408	9626962_3	1.33835	1.45865	1.72682	0.420451	0.54463	0.788115
ILMN_2595359	Slc3a2	1.19862	1.47807	1.72682	0.261376	0.563715	0.788115	NM_008577.3	17254
ILMN_2752010	Mcm4	1.09363	1.49336	1.65206	0.129119	0.578562	0.724265	NM_008565.2	17217
ILMN_1215803	Slc38a4	1.11331	1.46388	1.64943	0.154853	0.549796	0.721967	NM_027052.3	69354
ILMN_1229416	1110034A24Rik	1.03091	1.29469	1.6373	0.043921	0.372611	0.711319	NM_027269.2
ILMN_2854943	Gprc5a	1.36987	1.28208	1.63429	0.454039	0.358484	0.70866	NM_181444.3	232431
ILMN_2682945	Psmd2	0.968934	1.4152	1.63266	-0.0455302	0.501003	0.707226	NM_134101.1	21762
ILMN_1233813	Ss18	1.06227	1.40438	1.62885	0.0871495	0.489934	0.70385	NM_009280.1	268996
ILMN_2633777	Rab34	1.01881	1.41575	1.62069	0.0268833	0.501569	0.696608	NM_033475.2	19376
ILMN_1257772	BC026590	0.956411	1.46947	1.596	-0.0642972	0.555297	0.674458	NM_001081420.1	230234
ILMN_1230422	BC018507	1.05019	1.46355	1.59591	0.0706529	0.549477	0.674377	XM_909721.3	218333
ILMN_1232055	9330175B01Rik	1.08359	1.44922	1.59531	0.115824	0.535275	0.673839
ILMN_3160881	Vrk3	1.08198	1.47969	1.5946	0.113673	0.565292	0.673197	NM_133945.1	101568
ILMN_1224250	B230342M21Rik	1.01841	1.46635	1.59123	0.0263229	0.552234	0.670141	NM_133898.3	100637
ILMN_1228557	Id2	0.896154	1.26692	1.59	-0.158182	0.341329	0.669027	NM_010496.2	15902
ILMN_2648937	Pdzrn3	1.14126	1.31504	1.58943	0.190628	0.395107	0.66851	NM_018884.1	55983
ILMN_2682947	Psmd2	1.00512	1.33577	1.5823	0.00736876	0.417674	0.66202	NM_134101.1	21762
ILMN_2944646	Cope	1.01224	1.44234	1.57842	0.0175528	0.528409	0.65848	NM_021538.1	59042
ILMN_1228245	Prickle1	0.951706	1.42563	1.57791	-0.0714116	0.511597	0.658018	NM_001033217.3	106042
ILMN_1243908	Sh3gl1	1.17224	1.44763	1.5763	0.229267	0.533694	0.656538	NM_013664.2	20405
ILMN_2490548	Tspan4	1.18264	1.32335	1.57371	0.242015	0.404192	0.654171	NM_053082.2	64540
ILMN_2955806	Arfip2	1.00174	1.43087	1.57174	0.00250686	0.516892	0.652362	NM_029802.2	76932
ILMN_2461582	4732460K03Rik	1.08057	1.3992	1.57064	0.111786	0.4846	0.65135	XM_888335.2	58894
ILMN_2636832	Cyb5r3	1.02719	1.49394	1.57004	0.0386985	0.579124	0.650797	NM_029787.2	109754
ILMN_1226366	Uck1	1.05801	1.42334	1.56975	0.0813547	0.509283	0.650536	NM_011675.1	22245
ILMN_2644845	Trmt6	1.21809	1.44158	1.5692	0.284626	0.527653	0.650032	NM_175113.3	66926
ILMN_2776585	Slc1a5	1.04911	1.44383	1.56415	0.0691658	0.529901	0.645379	NM_009201.2	20514
ILMN_2511971	Whsc1l1	1.00637	1.45052	1.56246	0.00916439	0.536573	0.643821	NM_001001735.1	234135
ILMN_1257501	Pet112l	0.952655	1.42655	1.55885	-0.0699745	0.512529	0.640482	NM_144896.4	229487
ILMN_2764205	Tor1a	1.00917	1.36268	1.55646	0.0131625	0.446451	0.638273	NM_144884.1	30931
ILMN_2644920	Plekhf1	1.084	1.48862	1.55548	0.11637	0.57398	0.637358	NM_024413.1	72287
ILMN_2489314	2500002G23Rik	1.02863	1.31964	1.55494	0.0407309	0.40015	0.636858
ILMN_1250036	Tmem201	1.05873	1.39352	1.54885	0.0823302	0.478737	0.631195	NM_001025106.1	230917
ILMN_2819530	D15Ertd682e	0.946855	1.39241	1.54772	-0.0787851	0.477582	0.630147	NM_028003.1	71919
ILMN_2845839	1700065O13Rik	1.06042	1.42921	1.54726	0.0846291	0.515215	0.629713	NM_028543.1	73451
ILMN_2547078	Zc3h13	1.02331	1.33296	1.54717	0.0332396	0.414637	0.629632	NM_026083.2	67302
ILMN_3156010	Pdzrn3	1.28592	1.41895	1.54531	0.362803	0.504826	0.6279	NM_018884.1	55983
ILMN_3023230	Jmjd3	1.23388	1.2971	1.54376	0.303206	0.375294	0.626445	NM_001017426.1	216850
ILMN_2861176	Calr	0.954485	1.40191	1.54181	-0.0672049	0.487394	0.624622	NM_007591.3	12317
ILMN_2631192	Vps26b	1.02624	1.44904	1.53935	0.0373627	0.535099	0.622325	NM_178027.3	69091
ILMN_2455637	Top1mt	1.0586	1.48432	1.53844	0.0821582	0.569798	0.621464	NM_028404.2	72960
ILMN_1243564	Plekha1	1.4756	1.24064	1.53802	0.561298	0.311079	0.621079	NM_133942.2	101476
ILMN_2709681	Hdlbp	0.972073	1.45489	1.53652	-0.0408634	0.540907	0.619666	NM_133808.4	110611
ILMN_2971721	2410025L10Rik	1.16254	1.32221	1.53449	0.217278	0.402952	0.617762	NM_028596.2	381668
ILMN_3051252	BC026590	1.05278	1.3318	1.53283	0.0742026	0.413379	0.6162	NM_001081420.1	230234
ILMN_1216116	Smarcd2	1.08877	1.46569	1.53258	0.122699	0.551581	0.61596	NM_031878.1	83796
ILMN_1217144	Tbc1d5	1.06758	1.35958	1.53172	0.0943387	0.443159	0.615154	NM_028162.2	72238
ILMN_2599412	Kti12	1.21838	1.2897	1.53052	0.28496	0.367036	0.614024	NM_029571.2	100087
ILMN_2933399	Ppp1r10	1.02212	1.4868	1.52967	0.0315696	0.572209	0.613223	NM_175934.2	52040
ILMN_1246896	Foxred2	0.973554	1.48595	1.52893	-0.0386675	0.571386	0.612518	NM_001017983.1	239554
ILMN_2497581	Uhrf1	0.901408	1.42488	1.52582	-0.149747	0.510843	0.609586	NM_010931.2	18140
ILMN_1228501	Tob2	1.02753	1.42403	1.52567	0.0391774	0.509983	0.609448	NM_020507.3	57259
ILMN_1234112	Tomm70a	1.16224	1.34673	1.52261	0.216908	0.429465	0.606549	NM_138599.4	28185
ILMN_1214918	LOC546015	0.995098	1.44275	1.52244	-0.00709014	0.528826	0.606386	XR_034790.1	546015
ILMN_2443831	Uba1	1.02051	1.3578	1.51862	0.0292865	0.441269	0.602759	NM_009457.3	22201
ILMN_2727309	LOC100044204	0.893993	1.36042	1.51472	-0.161665	0.444056	0.599054	XM_001471696.1	100044204
ILMN_2820379	Rnf135	1.03921	1.26465	1.51087	0.0554914	0.338742	0.595379	NM_028019.1	71956
ILMN_1243679	Cep55	1.06385	1.44506	1.51039	0.0892888	0.531132	0.594924	NM_028760.1	74107
ILMN_2985111	Chfr	0.986332	1.32331	1.51037	-0.0198541	0.404152	0.594898	NM_172717.1	231600
ILMN_2794686	Fam152b	1.10352	1.29964	1.50938	0.142112	0.378108	0.593957	NM_134095.2	28075
ILMN_2773862	C730025P13Rik	0.989493	1.44878	1.50919	-0.015238	0.534839	0.593778	NM_177344.3	227615
ILMN_2746328	BC003993	1.18118	1.40841	1.50851	0.24023	0.494066	0.593123	NM_030560.3	80744
ILMN_2515982	Ugt1a6b	1.05779	1.4328	1.5083	0.0810522	0.518842	0.592923	NM_201410.1	394435
ILMN_1225363	E430025E21Rik	1.0293	1.3828	1.50709	0.0416643	0.46759	0.591764	NM_153548.2	223593
ILMN_2695150	Smc5l1	0.953262	1.25296	1.50496	-0.0690551	0.325337	0.589725
ILMN_1223015	Dedd2	0.985567	1.26605	1.50388	-0.0209748	0.340333	0.588687	NM_207677.3	67379
ILMN_2480463	Trim25	1.06144	1.4353	1.50016	0.0860237	0.521352	0.585119	NM_009546.2	217069
DOWN
ILMN_2759365	Angptl4	1.14926	0.721635	0.476526	0.200701	-0.470658	-1.06937	NM_020581.1	57875
ILMN_2996648	Prl2c4	0.987703	0.831234	0.548365	-0.0178501	-0.266673	-0.866793	NM_011954.2	26421
ILMN_2623793	Zfhx3	1.06578	0.785373	0.549063	0.0919159	-0.34855	-0.864957	NM_007496.2	11906
ILMN_2741096	Timp3	1.05967	0.74842	0.558526	0.0836123	-0.41808	-0.840305	NM_011595.2	21859
ILMN_2506727	9430052C07Rik	0.793016	0.821829	0.56068	-0.334579	-0.283091	-0.83475
ILMN_2875585	Prl2c3	0.967989	0.769439	0.569644	-0.0469376	-0.378121	-0.811867	NM_011118.1	18812
ILMN_2937136	Tceal1	0.829312	0.759349	0.581423	-0.270012	-0.397166	-0.782339	NM_146236.1	237052
ILMN_2846865	Actb	0.927218	0.633055	0.583776	-0.10902	-0.659596	-0.776514	NM_007393.1	11461
ILMN_1217489	LOC671878	0.958559	0.697881	0.596073	-0.0610601	-0.518948	-0.746439	XM_001473434.1	671878
ILMN_1259982	LOC100046616	0.960095	0.949162	0.59621	-0.0587513	-0.075274	-0.746108	XM_001476512.1	100046616
ILMN_3115472	Aqp5	0.918234	1.00296	0.602895	-0.123067	0.00426113	-0.730022	NM_009701.4	11830
ILMN_2816180	Lbh	0.995345	0.833824	0.606281	-0.00673091	-0.262186	-0.721941	NM_029999.3	77889
ILMN_2806159	Tmsb4x	0.988349	0.691415	0.609648	-0.0169068	-0.532376	-0.713952	NM_021278.2	19241
ILMN_2474666	4933411D12Rik	1.00592	0.722531	0.611543	0.00851464	-0.46887	-0.709475
ILMN_3007428	Sox9	0.948807	0.88953	0.611624	-0.0758138	-0.168884	-0.709282	NM_011448.2	20682
ILMN_2695731	Tceal1	0.875	0.700521	0.613932	-0.192645	-0.5135	-0.703849	NM_146236.1	237052
ILMN_2775937	Plat	1.12837	0.743929	0.615554	0.174247	-0.426762	-0.700042
ILMN_2617996	Prl2c2	1.00353	0.907421	0.615867	0.00507805	-0.140156	-0.699309	NM_031191.1	18811
ILMN_1236123	Tomm6	0.958166	0.673127	0.617112	-0.0616526	-0.57105	-0.696396	NM_025365.2	66119
ILMN_2643241	Accn2	1.09581	0.742271	0.617386	0.131993	-0.429982	-0.695755	NM_009597.1	11419
ILMN_2696592	C77080	0.935437	0.79261	0.617604	-0.0962876	-0.335318	-0.695245
ILMN_1230152	Adamts4	0.928144	0.724551	0.617964	-0.10758	-0.464841	-0.694405	NM_172845.1
ILMN_1250075	Dpysl3	0.942503	0.741675	0.618097	-0.0854315	-0.43114	-0.694094	NM_009468.3	22240
ILMN_2653207	Tead2	0.935909	0.677777	0.624993	-0.0955597	-0.561117	-0.678087	NM_011565.2	21677
ILMN_1222565	A930002H24Rik	1.01901	0.936015	0.625411	0.0271722	-0.095397	-0.677123	XM_001478480.1	320004
ILMN_2760979	Tgfbr2	1.05188	0.854393	0.625989	0.0729669	-0.227029	-0.675792	NM_009371.2	21813
ILMN_1216381	Nfic	1.02459	0.755337	0.6267	0.0350501	-0.404807	-0.674152	NM_026756.2	18029
ILMN_2841720	Ttc3	0.979133	0.772079	0.628655	-0.0304233	-0.373179	-0.669659	NM_009441.1	22129
ILMN_2623776	Eps8	1.07892	0.715839	0.629113	0.109585	-0.482292	-0.668608	NM_007945.2	13860
ILMN_1228031	Dusp8	1.09929	0.782185	0.629929	0.136569	-0.354418	-0.666739	NM_008748.2	18218
ILMN_1213376	Cfl1	1.16173	0.706168	0.630403	0.216274	-0.501917	-0.665653	NM_007687.2	12631
ILMN_1255731	Dnm3os	0.752453	0.73251	0.631529	-0.410326	-0.449079	-0.663079	NR_002870.1	474332
ILMN_1244343	B230369L08Rik	0.964732	0.666886	0.636219	-0.0518002	-0.584488	-0.652404
ILMN_2819841	Rpl7a	0.777921	0.702723	0.637138	-0.362304	-0.508972	-0.650322	NM_013721.2	27176
ILMN_2495703	Clip2	1.06907	0.698949	0.637763	0.0963551	-0.516741	-0.648908	NM_001039162.1	269713
ILMN_1238838	LOC100045005	0.933364	0.695075	0.637877	-0.0994885	-0.524759	-0.64865	XR_031422.1	100045005
ILMN_2828916	Frmd6	1.10682	0.67645	0.639332	0.146419	-0.563944	-0.645363	NM_028127.3	319710
ILMN_1246841	Relb	1.11306	0.73209	0.640299	0.154531	-0.449908	-0.643183	NM_009046.2	19698
ILMN_2617265	Ipo13	0.974565	0.704341	0.642975	-0.0371697	-0.505654	-0.637164	NM_146152.2	230673
ILMN_2757870	Psmb10	0.984841	0.698145	0.645231	-0.0220368	-0.518401	-0.632112	NM_013640.2	19171
ILMN_2642913	Emp1	1.094	0.731509	0.645343	0.129615	-0.451053	-0.631862	NM_010128.4	13730
ILMN_1219807	Hoxd4	1.03064	0.734423	0.645897	0.0435454	-0.445317	-0.630624	NM_010469.1	15436
ILMN_1223697	Cd44	0.898736	0.765016	0.647208	-0.154031	-0.386439	-0.6277	NM_001039150.1	12505
ILMN_1227131	Ehbp1l1	1.16988	0.673273	0.647225	0.226355	-0.570737	-0.62766	NM_053252.2	114601
ILMN_2747381	Ddx24	0.9461	0.722713	0.6486	-0.0799358	-0.468505	-0.624599	NM_020494.2	27225
ILMN_1235173	LOC386218	0.978025	0.679236	0.649155	-0.032056	-0.558015	-0.623366	XM_359123.1
ILMN_1213200	Med16	1.02753	0.736975	0.650141	0.0391868	-0.440313	-0.621175	NM_198107.1	216154
ILMN_1225835	Mfap5	0.848482	0.929112	0.651363	-0.237045	-0.106076	-0.618467	NM_015776.2	50530
ILMN_2449019	Tnk2	1.17445	0.692754	0.652361	0.231986	-0.529584	-0.616259	NM_016788.2	51789
ILMN_3160416	2900024O10Rik	0.866359	0.727123	0.65339	-0.206962	-0.459728	-0.613983	NM_028372.1	72852
ILMN_2625351	Sh3bgrl3	0.964521	0.788351	0.654125	-0.0521147	-0.343089	-0.612361	NM_080559.1	73723
ILMN_2440530	Vat1	1.00999	0.829309	0.655114	0.0143479	-0.270018	-0.610182	NM_012037.2	26949
ILMN_2760254	Mrgprf	1.10252	0.879813	0.655276	0.140801	-0.184731	-0.609826	NM_145379.2	211577
ILMN_1249547	Zfp292	0.881796	0.678358	0.655735	-0.181483	-0.55988	-0.608816	XM_909747.3	30046
ILMN_3161105	Ahnak2	1.05959	0.925752	0.656311	0.083511	-0.111302	-0.607548	NM_001033476.1	382643
ILMN_2656422	BC028528	0.844233	0.740858	0.65647	-0.244286	-0.432731	-0.6072	NM_153513.1	229600
ILMN_1238535	4832420L08Rik	0.877995	0.776149	0.6565	-0.187716	-0.365595	-0.607134
ILMN_2974720	Igf2bp2	0.979611	0.726284	0.656567	-0.0297184	-0.461394	-0.606986	NM_183029.1	319765
ILMN_2629601	Slc4a7	1.03424	0.706235	0.657402	0.0485772	-0.501781	-0.605153	XM_147798.4
ILMN_2520249	Hspg2	1.27653	0.762015	0.657766	0.352224	-0.392108	-0.604353
ILMN_2441921	Trim56	0.952776	0.749351	0.658018	-0.0697905	-0.416286	-0.603802	NM_201373.3	384309
ILMN_1259610	Cd276	1.08339	0.733513	0.658346	0.115556	-0.447106	-0.603081	NM_133983.3	102657
ILMN_1252222	Hectd2	1.01968	0.679903	0.65884	0.0281198	-0.556598	-0.602	NM_172637.2	226098
ILMN_2424299	Tnfrsf12a	1.32263	0.719348	0.659428	0.403409	-0.475238	-0.600713	NM_013749.1	27279
ILMN_1235732	Cdsn	1.08882	0.880563	0.660644	0.122762	-0.183502	-0.598055	NM_001008424.2	386463
ILMN_2658815	Tmem98	0.886072	0.740921	0.661094	-0.174505	-0.432608	-0.597073	NM_029537.1	103743
ILMN_1238568	Sema3c	0.921176	0.738824	0.661176	-0.118451	-0.436698	-0.596893
ILMN_1228441	C230043G09Rik	0.89672	0.695416	0.662439	-0.15727	-0.524052	-0.594141
ILMN_2778151	Sox9	1.03586	1.01606	0.663889	0.0508238	0.0229913	-0.590986
ILMN_1225373	C1qbp	1.06064	0.71206	0.66434	0.0849306	-0.489929	-0.590007	NM_007573.2	12261
ILMN_2689307	Spnb2	0.882426	0.796336	0.66471	-0.180452	-0.328551	-0.589203	NM_009260.2	20742
ILMN_2731057	Psme2	0.910296	0.706822	0.665053	-0.135592	-0.500581	-0.588458	NM_011190.3	19188
ILMN_1259967	Prl2c2	0.964159	0.993093	0.666044	-0.0526569	-0.00999905	-0.58631	NM_031191.1	18811

[truncated: 7 more sheets: Table L, Table M, Table N, Table O, Table P, Table Q, Table R]
